# Supplementary material for: Dual Effect of EZH2 Gene Editing with CRISPR/Cas9 in Lung Cancer
Source: Biology (Basel). 2026 Jan 29;15(3):251. doi: 10.3390/biology15030251 (PMC12896556; doi:10.3390/biology15030251)
Supplement: Supplementary file 1 [file biology-15-00251-s001.zip]

Archive with 4 entries (4 files):
- Supplementary Figures S1-S16 WB uncropped.pdf
- Supplementary Figures S17-S20.pdf
- Supplementary Table S7 RNAseq.xlsx
- Supplementary Tables S1-S6.pdf
