# Supplementary material for: Dual Effect of EZH2 Gene Editing with CRISPR/Cas9 in Lung Cancer
Source: Biology (Basel). 2026 Jan 29;15(3):251. doi: 10.3390/biology15030251 (PMC12896556; doi:10.3390/biology15030251)
Supplement: Supplementary file 1 [file biology-15-00251-s001.zip › Supplementary Table S7 RNAseq.xlsx]

## Sheet: DEG A549sg25_Vs_A549 empty
	Differentially expressed genes (A549 CRISPR EZH2 sg25 /A549 empty) in RNAseq
ensembl_gene_id	baseMean	log2FoldChange	FOLD-CHANGE	lfcSE	stat	pvalue	padj	gene_name
ENSG00000133110	1180.24	12.6802	6563.38	1.18167	10.7308	7.29636e-27	5.74191e-25	POSTN
ENSG00000164283	91.4347	9.97504	1006.44	1.20382	8.28614	1.16986e-16	4.78294e-15	ESM1
ENSG00000151702	139.204	9.85525	926.246	1.19531	8.24496	1.65215e-16	6.67653e-15	FLI1
ENSG00000153707	498.541	9.71632	841.207	0.658513	14.7549	2.85998e-49	5.20592e-47	PTPRD
ENSG00000203805	89.7765	8.77693	438.65	1.02184	8.58931	8.74945e-18	3.92189e-16	PLPP4
ENSG00000078596	46.953	8.74585	429.304	1.22473	7.14106	9.26108e-13	2.80375e-11	ITM2A
ENSG00000149256	339.5	8.618	392.895	0.568086	15.1702	5.56749e-52	1.0892e-49	TENM4
ENSG00000182568	89.5575	8.55971	377.336	1.18832	7.20318	5.88252e-13	1.81621e-11	SATB1
ENSG00000150556	111.246	8.26055	306.672	1.01804	8.11418	4.89075e-16	1.92079e-14	LYPD6B
ENSG00000163395	49.7665	8.09211	272.877	1.17492	6.88735	5.68402e-12	1.58013e-10	IGFN1
ENSG00000254703	25.0754	8.06494	267.787	1.2685	6.35786	2.0459e-10	4.88891e-09	SENCR
ENSG00000117152	401.518	7.99078	254.368	1.02977	7.7598	8.50636e-15	3.05427e-13	RGS4
ENSG00000133107	21.6828	7.94829	246.988	1.28151	6.20228	5.56504e-10	1.26623e-08	TRPC4
ENSG00000139970	238.123	7.93117	244.073	0.666355	11.9023	1.15111e-32	1.19881e-30	RTN1
ENSG00000079215	27.4521	7.88641	236.617	1.27588	6.18115	6.36364e-10	1.43545e-08	SLC1A3
ENSG00000101938	318.149	7.80149	223.092	0.501869	15.5449	1.72379e-54	3.5033e-52	CHRDL1
ENSG00000164484	61.9309	7.69462	207.163	1.06803	7.20448	5.82655e-13	1.80158e-11	TMEM200A
ENSG00000140015	41.1965	7.65858	202.052	1.22956	6.22872	4.70267e-10	1.08058e-08	KCNH5
ENSG00000086991	22.3108	7.57608	190.821	1.23004	6.15919	7.3116e-10	1.62823e-08	NOX4
ENSG00000283228	14.9398	7.50202	181.273	1.33712	5.61056	2.01673e-08	3.66778e-07
ENSG00000104447	50.688	7.48523	179.176	1.08905	6.87319	6.27825e-12	1.7407e-10	TRPS1
ENSG00000124731	12.5965	7.46524	176.71	1.34679	5.54299	2.97356e-08	5.29299e-07	TREM1
ENSG00000215808	20.6104	7.34731	162.84	1.2415	5.91809	3.25694e-09	6.74357e-08	LINC01139
ENSG00000198108	13.9277	7.19951	146.983	1.33905	5.37656	7.59225e-08	1.27143e-06	CHSY3
ENSG00000150051	32.5635	7.126	139.682	1.24434	5.72675	1.02371e-08	1.9499e-07	MKX
ENSG00000082397	14.2924	7.11968	139.071	1.33706	5.32486	1.01033e-07	1.65876e-06	EPB41L3
ENSG00000249815	11.3277	7.11492	138.613	1.36793	5.20125	1.97951e-07	3.1109e-06	LINC02945
ENSG00000176049	125.589	7.07452	134.785	0.557395	12.6921	6.5396e-37	8.19721e-35	JAKMIP2
ENSG00000162624	10.7689	7.05385	132.868	1.36835	5.15502	2.53605e-07	3.9006e-06	LHX8
ENSG00000147246	11.3836	7.04789	132.32	1.35766	5.19121	2.0893e-07	3.26383e-06	HTR2C
ENSG00000184613	42.7002	6.92861	121.821	1.02376	6.76778	1.3077e-11	3.50499e-10	NELL2
ENSG00000122641	141.407	6.87946	117.74	0.676643	10.167	2.78225e-24	1.90329e-22	INHBA
ENSG00000078098	29.3625	6.86435	116.513	1.25124	5.48602	4.11081e-08	7.17695e-07	FAP
ENSG00000253802	16.999	6.85124	115.459	1.30195	5.26229	1.42269e-07	2.29085e-06	SIRLNT
ENSG00000221923	8.61677	6.79551	111.084	1.41428	4.80493	1.54804e-06	2.10013e-05	ZNF880
ENSG00000225706	13.9224	6.74029	106.913	1.30224	5.17591	2.26808e-07	3.52471e-06	PTPRD-AS1
ENSG00000177234	8.77342	6.7339	106.44	1.42002	4.74212	2.11488e-06	2.79664e-05	LINC01561
ENSG00000164176	140.824	6.72766	105.981	0.551807	12.1921	3.42668e-34	3.85649e-32	EDIL3
ENSG00000221867	9.52813	6.72139	105.521	1.40014	4.80052	1.58251e-06	2.14413e-05	MAGEA3
ENSG00000128573	7.04728	6.71029	104.713	1.46671	4.57506	4.76092e-06	5.84861e-05	FOXP2
ENSG00000115896	110.239	6.71021	104.706	0.629559	10.6586	1.58997e-26	1.2147e-24	PLCL1
ENSG00000178172	611.188	6.69765	103.799	0.275807	24.2838	2.90681e-130	3.80302e-127	SPINK6
ENSG00000100234	46.1967	6.68723	103.052	0.901129	7.42094	1.1629e-13	3.84566e-12	TIMP3
ENSG00000145335	159.998	6.67087	101.89	0.517145	12.8994	4.53533e-38	5.89677e-36	SNCA
ENSG00000123496	18.0328	6.64686	100.209	1.31018	5.07323	3.91128e-07	5.81911e-06	IL13RA2
ENSG00000153993	88.395	6.61026	97.6979	0.651568	10.1451	3.48264e-24	2.36695e-22	SEMA3D
ENSG00000011677	56.9235	6.57602	95.4067	0.897407	7.3278	2.3396e-13	7.55133e-12	GABRA3
ENSG00000185742	7.69592	6.54255	93.2187	1.44194	4.53731	5.6976e-06	6.88614e-05	C11orf87
ENSG00000122420	7.40381	6.52318	91.9758	1.49086	4.37545	1.21184e-05	0.000136826	PTGFR
ENSG00000180730	7.3223	6.46697	88.4612	1.46173	4.42419	9.68045e-06	0.00011128	SHISA2
ENSG00000168702	74.9227	6.45572	87.7738	0.708643	9.10998	8.24004e-20	4.17648e-18	LRP1B
ENSG00000185352	6.90021	6.45323	87.6225	1.51354	4.26367	2.01098e-05	0.000216542	HS6ST3
ENSG00000021826	496.301	6.39057	83.8983	0.532284	12.0059	3.30684e-33	3.51381e-31	CPS1
ENSG00000130224	155.208	6.29122	78.3152	0.446791	14.0809	4.97775e-45	8.01532e-43	LRCH2
ENSG00000133687	310.008	6.28364	77.9047	0.324765	19.3483	2.10763e-83	8.32436e-81	TMTC1
ENSG00000111885	115.781	6.25871	76.57	0.507084	12.3425	5.34428e-35	6.24983e-33	MAN1A1
ENSG00000184867	4.72495	6.23216	75.1737	1.62431	3.8368	0.000124649	0.00112034	ARMCX2
ENSG00000170323	12.6355	6.1983	73.4302	1.33863	4.63033	3.65077e-06	4.62601e-05	FABP4
ENSG00000287038	11.8424	6.1345	70.2534	1.34668	4.55527	5.2318e-06	6.38958e-05
ENSG00000204792	5.01591	6.1322	70.1416	1.55514	3.94319	8.04053e-05	0.000762112	LINC01291
ENSG00000174482	13.5888	6.11491	69.3061	1.34462	4.54769	5.42373e-06	6.59703e-05	LINGO2
ENSG00000136160	5.14256	6.11074	69.106	1.55554	3.92838	8.55201e-05	0.00080458	EDNRB
ENSG00000157404	12.2472	6.10066	68.6249	1.38095	4.41774	9.97406e-06	0.000114404	KIT
ENSG00000178776	5.70838	6.10061	68.6225	1.51722	4.0209	5.79752e-05	0.000563414	C5orf46
ENSG00000166104	5.64787	6.09841	68.5178	1.54775	3.94017	8.14254e-05	0.000770908
ENSG00000087245	1759.4	6.07161	67.2571	0.29606	20.508	1.82558e-93	9.09879e-91	MMP2
ENSG00000178222	43.1675	6.04934	66.2268	1.35538	4.46321	8.07393e-06	9.46314e-05	RNF212
ENSG00000141639	6.41608	5.99701	63.8677	1.53517	3.90642	9.36724e-05	0.000873038	MAPK4
ENSG00000151322	16.1942	5.99092	63.5986	1.24807	4.80016	1.58535e-06	2.14658e-05	NPAS3
ENSG00000176165	5.08546	5.98635	63.3971	1.55624	3.84666	0.000119739	0.00108178	FOXG1
ENSG00000144218	267.849	5.97328	62.8254	0.590249	10.1199	4.50737e-24	3.04364e-22	AFF3
ENSG00000229647	11.3462	5.93707	61.2684	1.36371	4.35361	1.33916e-05	0.000149987	MYOSLID
ENSG00000149573	244.455	5.93022	60.9783	0.336654	17.6152	1.88271e-69	5.11829e-67	MPZL2
ENSG00000171951	1531.48	5.91598	60.3793	0.145069	40.7805	0	0	SCG2
ENSG00000169302	70.1353	5.9055	59.9421	0.544448	10.8468	2.0661e-27	1.69606e-25	STK32A
ENSG00000079841	4.36954	5.89938	59.6885	1.62706	3.62579	0.000288082	0.00233646	RIMS1
ENSG00000168542	126.697	5.89151	59.3636	0.427584	13.7786	3.42936e-43	5.31754e-41	COL3A1
ENSG00000204103	17.6536	5.87697	58.7684	1.16663	5.03755	4.71539e-07	6.93169e-06	MAFB
ENSG00000128683	12.0234	5.87259	58.5903	1.20158	4.8874	1.02179e-06	1.42404e-05	GAD1
ENSG00000279030	4.80705	5.86468	58.27	1.61248	3.63707	0.000275762	0.00224875
ENSG00000169126	67.3645	5.86386	58.2367	0.529736	11.0694	1.76573e-28	1.50866e-26	ODAD2
ENSG00000081189	20.9979	5.83555	57.1051	0.846497	6.89376	5.43355e-12	1.51654e-10	MEF2C
ENSG00000164116	4.08769	5.83246	56.9829	1.64563	3.5442	0.0003938	0.00306833	GUCY1A1
ENSG00000132854	5.19196	5.8301	56.89	1.57657	3.69797	0.000217327	0.00183144	KANK4
ENSG00000154928	13.4542	5.81789	56.4106	1.32077	4.40492	1.05821e-05	0.00012098	EPHB1
ENSG00000253500	25.0321	5.81022	56.1114	0.941555	6.17088	6.79102e-10	1.52039e-08
ENSG00000226948	3.0194	5.79011	55.3346	1.80375	3.21004	0.00132718	0.00886184	RPS4XP2
ENSG00000264301	4.50302	5.75143	53.8707	1.60434	3.58492	0.000337183	0.00267763	LINC01444
ENSG00000173376	11.2062	5.7451	53.635	1.28509	4.47059	7.80045e-06	9.17857e-05	NDNF
ENSG00000232667	2.64667	5.70854	52.2929	1.87277	3.04818	0.00230231	0.0141956
ENSG00000197826	2.89581	5.67851	51.2157	1.85594	3.05964	0.00221601	0.013712	CFAP299
ENSG00000164483	3.89569	5.65618	50.429	1.66781	3.39137	0.000695434	0.00506877	SAMD3
ENSG00000230393	7.93673	5.6002	48.5097	1.42271	3.9363	8.27491e-05	0.000782379
ENSG00000113140	1492.2	5.58473	47.9924	0.135042	41.3556	0	0	SPARC
ENSG00000119866	48.8243	5.5771	47.7391	0.610827	9.1304	6.8245e-20	3.50141e-18	BCL11A
ENSG00000235180	7.7836	5.57446	47.6519	1.42829	3.90289	9.505e-05	0.000884303	LINC00601
ENSG00000149294	22.2626	5.56796	47.4375	1.03161	5.39733	6.76391e-08	1.14462e-06	NCAM1
ENSG00000279415	3.86596	5.55807	47.1134	1.66459	3.33899	0.000840832	0.00595035
ENSG00000141433	12.8724	5.54714	46.7581	1.21391	4.56964	4.88556e-06	5.99118e-05	ADCYAP1
ENSG00000137033	234.34	5.54052	46.5438	0.302029	18.3443	3.6642e-75	1.06532e-72	IL33
ENSG00000113361	44.5522	5.53662	46.4182	0.689024	8.03545	9.32328e-16	3.58758e-14	CDH6
ENSG00000181690	48.6627	5.52251	45.9666	0.651493	8.47671	2.31649e-17	9.97759e-16	PLAG1
ENSG00000137558	4.21865	5.50112	45.29	1.62516	3.38498	0.000711831	0.00517028	PI15
ENSG00000118971	4.43558	5.4793	44.6102	1.60713	3.40938	0.000651115	0.00478406	CCND2
ENSG00000102802	4.42596	5.45183	43.7686	1.60599	3.39467	0.000687108	0.00501683	MEDAG
ENSG00000164761	4.06101	5.38417	41.7634	1.64014	3.28275	0.00102799	0.00710898	TNFRSF11B
ENSG00000227145	3.43934	5.37862	41.6031	1.71513	3.13598	0.00171279	0.0110362	IL21-AS1
ENSG00000178662	76.215	5.3743	41.4787	0.913702	5.88189	4.05598e-09	8.2431e-08	CSRNP3
ENSG00000128714	6.73511	5.3599	41.0667	1.46629	3.65541	0.000256771	0.00211098	HOXD13
ENSG00000256268	6.44285	5.34683	40.6964	1.46178	3.65775	0.000254441	0.00209364	LINC02454
ENSG00000109758	3.07177	5.34275	40.5814	1.86233	2.86886	0.00411958	0.0233826	HGFAC
ENSG00000249899	2.77736	5.33488	40.3609	1.84256	2.89537	0.00378711	0.021791	ITGA2-AS1
ENSG00000196549	15.0206	5.33324	40.3149	1.11723	4.77361	1.80949e-06	2.42497e-05	MME
ENSG00000180777	3.00142	5.32578	40.107	1.81203	2.93912	0.00329142	0.0193755	ANKRD30B
ENSG00000236453	3.33342	5.30748	39.6015	1.74352	3.04412	0.00233365	0.0143677
ENSG00000289575	3.20294	5.2971	39.3175	1.75073	3.02565	0.00248101	0.015137
ENSG00000137975	7.0792	5.29013	39.128	1.47821	3.57874	0.000345257	0.00273449	CLCA2
ENSG00000144810	171.895	5.19121	36.5352	0.351094	14.7858	1.80862e-49	3.32104e-47	COL8A1
ENSG00000072657	94.9297	5.18858	36.4685	0.468843	11.0668	1.81815e-28	1.54713e-26	TRHDE
ENSG00000267952	3.07064	5.17579	36.1466	1.81142	2.8573	0.00427256	0.0241007
ENSG00000138675	62.2519	5.16119	35.7827	0.548915	9.40253	5.32669e-21	2.94205e-19	FGF5
ENSG00000291181	2.94491	5.15358	35.5944	1.78261	2.89102	0.00383988	0.0220401
ENSG00000144476	17.7588	5.1029	34.3659	0.980786	5.20287	1.96233e-07	3.08854e-06	ACKR3
ENSG00000163207	2.83037	5.09689	34.2228	1.81542	2.80756	0.00499191	0.0275351	IVL
ENSG00000170516	2.81542	5.08454	33.9312	1.81988	2.79389	0.00520788	0.0285309	COX7B2
ENSG00000291257	2.78403	5.07447	33.6952	1.82996	2.77299	0.00555431	0.0300979
ENSG00000134716	31.4468	5.06739	33.5301	0.714283	7.09437	1.29944e-12	3.86381e-11	CYP2J2
ENSG00000236333	50.1393	5.05428	33.2269	0.59118	8.54948	1.23646e-17	5.50698e-16	TRHDE-AS1
ENSG00000234043	2.67601	5.03708	32.8331	1.918	2.62621	0.00863407	0.0433734	NUDT9P1
ENSG00000163661	24.8001	5.03395	32.762	0.798532	6.304	2.90055e-10	6.78405e-09	PTX3
ENSG00000154493	34.6839	5.02514	32.5625	0.671098	7.48794	6.99637e-14	2.36218e-12	C10orf90
ENSG00000204287	2.62027	5.01817	32.4055	1.86822	2.68607	0.00722979	0.0374236	HLA-DRA
ENSG00000163554	6.82775	5.00186	32.0414	1.35284	3.69731	0.000217892	0.00183473	SPTA1
ENSG00000174640	5.3349	4.98196	31.6023	1.45884	3.41501	0.000637806	0.00469947	SLCO2A1
ENSG00000198093	24.1341	4.97568	31.465	0.841222	5.91482	3.32235e-09	6.87221e-08	ZNF649
ENSG00000204442	67.0781	4.95486	31.0142	0.486347	10.1879	2.24565e-24	1.54125e-22	NALF1
ENSG00000103489	772.833	4.94147	30.7278	0.160849	30.7211	2.97531e-207	1.03804e-203	XYLT1
ENSG00000223812	11.9569	4.91695	30.2099	1.01962	4.82235	1.41876e-06	1.94111e-05	PYDC2-AS1
ENSG00000184156	53.7734	4.89477	29.749	0.517245	9.46315	2.98808e-21	1.69053e-19	KCNQ3
ENSG00000157542	128.463	4.8494	28.8279	0.331774	14.6166	2.20174e-48	3.9732e-46	KCNJ6
ENSG00000187957	573.769	4.84686	28.7773	0.168572	28.7524	8.46118e-182	1.77118e-178	DNER
ENSG00000185272	14.3444	4.82851	28.4136	0.970491	4.97532	6.51383e-07	9.39078e-06	RBM11
ENSG00000106034	9.28806	4.79697	27.7993	1.15109	4.16733	3.08191e-05	0.000317332	CPED1
ENSG00000101977	4.44825	4.78781	27.6232	1.58624	3.01834	0.00254162	0.0154572	MCF2
ENSG00000279333	4.52634	4.76662	27.2205	1.75298	2.71915	0.00654496	0.0345466
ENSG00000252010	91.9351	4.74414	26.7997	0.413215	11.481	1.64275e-30	1.556e-28	SCARNA5
ENSG00000185565	107.183	4.7352	26.634	0.406434	11.6506	2.27899e-31	2.22925e-29	LSAMP
ENSG00000143341	241.493	4.71612	26.284	0.254937	18.4991	2.09868e-76	6.65632e-74	HMCN1
ENSG00000132010	4.24408	4.6766	25.5739	1.59917	2.92439	0.00345133	0.0201301	ZNF20
ENSG00000206052	12.2691	4.63565	24.8582	0.94344	4.91356	8.94375e-07	1.26159e-05	DOK6
ENSG00000145934	23.5526	4.62633	24.6981	0.742965	6.22684	4.75931e-10	1.0912e-08	TENM2
ENSG00000156076	4.88704	4.61739	24.5456	1.52803	3.0218	0.0025128	0.0153086	WIF1
ENSG00000162723	4.05593	4.61256	24.4635	1.66484	2.77056	0.00559593	0.0302843	SLAMF9
ENSG00000172348	7.51435	4.61217	24.4568	1.30531	3.53339	0.000410268	0.00317962	RCAN2
ENSG00000154734	30.8968	4.59077	24.0967	0.653666	7.02311	2.16983e-12	6.31724e-11	ADAMTS1
ENSG00000136573	4.35842	4.57676	23.8639	1.58715	2.88364	0.00393107	0.0224895	BLK
ENSG00000117707	7.55178	4.57198	23.7849	1.08467	4.2151	2.49671e-05	0.000263028	PROX1
ENSG00000152495	239.447	4.55298	23.4738	0.246181	18.4944	2.29101e-76	7.15787e-74	CAMK4
ENSG00000112769	347.005	4.54721	23.3801	0.225756	20.1421	3.15414e-90	1.46724e-87	LAMA4
ENSG00000151572	38.475	4.5199	22.9418	0.615195	7.34711	2.02541e-13	6.59378e-12	ANO4
ENSG00000172020	14.1517	4.49208	22.5035	0.952392	4.71663	2.39786e-06	3.15292e-05	GAP43
ENSG00000128591	78.3082	4.46698	22.1154	0.410143	10.8913	1.26865e-27	1.04967e-25	FLNC
ENSG00000259518	4.1332	4.43529	21.6349	1.6046	2.76412	0.00570774	0.030778	LINC01583
ENSG00000076770	48.5776	4.42154	21.4297	0.571946	7.73069	1.06969e-14	3.82767e-13	MBNL3
ENSG00000289225	3.53721	4.41285	21.301	1.67739	2.63079	0.00851867	0.042907
ENSG00000259993	3.55172	4.39015	20.9684	1.67579	2.61975	0.00879952	0.0440355
ENSG00000153253	42.4984	4.36579	20.6174	0.564977	7.72739	1.09776e-14	3.9214e-13	SCN3A
ENSG00000205922	3.46738	4.35644	20.4842	1.68004	2.59306	0.00951258	0.0468644	ONECUT3
ENSG00000176641	42.9322	4.35283	20.4329	0.602193	7.22829	4.89128e-13	1.53048e-11	RNF152
ENSG00000267123	3.61455	4.33006	20.1131	1.65747	2.61246	0.00898938	0.0448248	SCAT1
ENSG00000197646	63.1876	4.30769	19.8036	0.447861	9.61838	6.68787e-22	3.9772e-20	PDCD1LG2
ENSG00000078725	8.30763	4.30326	19.7428	1.16398	3.69703	0.00021814	0.00183608	BRINP1
ENSG00000188133	92.4833	4.2883	19.5392	0.359819	11.9179	9.54653e-33	9.99187e-31	TMEM215
ENSG00000132970	262.706	4.26116	19.1751	0.223121	19.098	2.62169e-81	9.30168e-79	WASF3
ENSG00000105967	4.9954	4.2163	18.588	1.46959	2.86903	0.00411731	0.0233761	TFEC
ENSG00000129682	13.9237	4.20447	18.4362	0.772779	5.44072	5.30669e-08	9.12776e-07	FGF13
ENSG00000170989	26.4236	4.20437	18.435	0.670276	6.2726	3.55064e-10	8.24007e-09	S1PR1
ENSG00000239268	9.26648	4.19365	18.2985	1.1687	3.58831	0.000332825	0.00264906
ENSG00000284762	12.0335	4.17829	18.1047	1.01109	4.13245	3.58915e-05	0.000364187
ENSG00000248109	122.756	4.17234	18.0302	0.314584	13.263	3.79165e-40	5.15394e-38	MARCOL
ENSG00000156103	329.294	4.1611	17.8902	0.207001	20.1018	7.11739e-90	3.23888e-87	MMP16
ENSG00000082175	48.2347	4.1558	17.8246	0.437447	9.50011	2.09662e-21	1.19914e-19	PGR
ENSG00000104369	21.7438	4.12232	17.4158	0.782627	5.26729	1.38455e-07	2.2346e-06	JPH1
ENSG00000259207	192.423	4.09597	17.1006	0.257906	15.8816	8.49225e-57	1.83266e-54	ITGB3
ENSG00000178031	13.6286	4.08637	16.9872	0.927724	4.40473	1.05916e-05	0.000121022	ADAMTSL1
ENSG00000197467	114.559	4.08377	16.9565	0.324778	12.574	2.93406e-36	3.61286e-34	COL13A1
ENSG00000180257	13.5257	4.08151	16.9299	0.879338	4.64157	3.45775e-06	4.40542e-05	ZNF816
ENSG00000284977	3.81732	4.07747	16.8826	1.53079	2.66363	0.00773027	0.0395449
ENSG00000266265	5.41653	4.07252	16.8249	1.40592	2.89671	0.00377104	0.0217164	KLF14
ENSG00000143469	263.255	4.04918	16.5549	0.207709	19.4945	1.22186e-84	4.9187e-82	SYT14
ENSG00000143195	26.7638	4.04605	16.5189	0.667944	6.05746	1.38286e-09	3.00285e-08	ILDR2
ENSG00000145147	133.103	4.04278	16.4816	0.311014	12.9987	1.24434e-38	1.64859e-36	SLIT2
ENSG00000169439	153.727	4.04056	16.4562	0.266341	15.1706	5.53391e-52	1.0892e-49	SDC2
ENSG00000138395	4.52049	4.01879	16.2098	1.51711	2.64898	0.00807358	0.0410404	CDK15
ENSG00000106571	309.902	4.01429	16.1592	0.208038	19.2959	5.80897e-83	2.21089e-80	GLI3
ENSG00000136535	3.82014	4.01342	16.1495	1.53348	2.6172	0.00886537	0.0442921	TBR1
ENSG00000169594	5.20355	4.00703	16.0781	1.3991	2.86401	0.00418312	0.0236791	BNC1
ENSG00000122711	4.64674	4.00559	16.0622	1.47721	2.71159	0.00669612	0.0352009	SPINK4
ENSG00000167555	25.5488	3.99262	15.9184	0.614242	6.50009	8.02746e-11	2.00308e-09	ZNF528
ENSG00000187068	34.7665	3.97595	15.7355	0.542553	7.32821	2.33244e-13	7.54635e-12	C3orf70
ENSG00000174607	5.47374	3.96998	15.6705	1.40008	2.83553	0.00457491	0.0255855	UGT8
ENSG00000077264	83.8473	3.94063	15.3549	0.847891	4.64756	3.35883e-06	4.29507e-05	PAK3
ENSG00000287326	7.56595	3.94061	15.3548	1.16299	3.38836	0.000703121	0.00511412
ENSG00000212443	4.44337	3.93344	15.2786	1.48972	2.64039	0.00828115	0.0419326	SNORA53
ENSG00000078053	59.2344	3.91941	15.1307	0.443869	8.8301	1.04578e-18	4.99801e-17	AMPH
ENSG00000058091	43.7936	3.91897	15.1261	0.621641	6.30423	2.8963e-10	6.78168e-09	CDK14
ENSG00000282849	4.42971	3.87566	14.6788	1.50052	2.58287	0.0097981	0.0479662
ENSG00000156298	185.012	3.87461	14.6681	0.238578	16.2405	2.60975e-59	5.87418e-57	TSPAN7
ENSG00000125816	7.06084	3.84446	14.3648	1.2183	3.1556	0.00160171	0.0104094	NKX2-4
ENSG00000115461	102.527	3.83691	14.2898	0.317665	12.0785	1.37262e-33	1.49651e-31	IGFBP5
ENSG00000121361	32.2799	3.83385	14.2595	0.552601	6.93782	3.98186e-12	1.13042e-10	KCNJ8
ENSG00000185070	52.2612	3.82634	14.1855	0.494121	7.74373	9.65401e-15	3.4604e-13	FLRT2
ENSG00000212724	4.36549	3.82194	14.1423	1.48076	2.58106	0.00984971	0.0481962	KRTAP2-3
ENSG00000138347	170.174	3.81629	14.0869	0.267747	14.2533	4.27373e-46	7.04426e-44	MYPN
ENSG00000139971	30.6654	3.8125	14.0501	0.641326	5.94472	2.76927e-09	5.79112e-08	ARMH4
ENSG00000156475	171.384	3.81207	14.0459	0.253909	15.0135	5.98753e-51	1.11908e-48	PPP2R2B
ENSG00000182585	19.7054	3.80554	13.9824	0.743193	5.12053	3.04681e-07	4.6083e-06	EPGN
ENSG00000140600	15.569	3.80538	13.9808	0.784075	4.85333	1.21403e-06	1.67413e-05	SH3GL3
ENSG00000184486	13.5757	3.80138	13.9422	0.852716	4.45797	8.27391e-06	9.68126e-05	POU3F2
ENSG00000145087	67.237	3.78645	13.7986	0.467231	8.10403	5.31696e-16	2.08427e-14	STXBP5L
ENSG00000259863	6.60863	3.78245	13.7604	1.19158	3.17432	0.00150189	0.0098555	SH3RF3-AS1
ENSG00000104368	411.34	3.78201	13.7562	0.179098	21.1169	5.55776e-99	3.23168e-96	PLAT
ENSG00000234444	21.1911	3.76803	13.6236	0.739359	5.09635	3.46261e-07	5.19219e-06	ZNF736
ENSG00000204334	10.6165	3.74716	13.4279	0.993778	3.77062	0.000162844	0.00141386	ERICH2
ENSG00000166396	6.89724	3.74114	13.372	1.21906	3.06888	0.00214861	0.013378	SERPINB7
ENSG00000250697	13.2254	3.73798	13.3427	0.833916	4.48244	7.37957e-06	8.73242e-05
ENSG00000187908	43.5826	3.73385	13.3046	0.568056	6.57303	4.93e-11	1.25853e-09	DMBT1
ENSG00000171864	14.4548	3.73008	13.2699	0.843873	4.4202	9.86105e-06	0.000113252	PRND
ENSG00000162711	6.95408	3.70801	13.0684	1.20163	3.08582	0.0020299	0.0127565	NLRP3
ENSG00000178573	5.92133	3.69662	12.9656	1.2509	2.95518	0.00312487	0.0185148	MAF
ENSG00000106772	49.2254	3.68723	12.8815	0.528344	6.97885	2.97615e-12	8.52253e-11	PRUNE2
ENSG00000165556	15.2648	3.67498	12.7726	0.848524	4.33103	1.48413e-05	0.000165164	CDX2
ENSG00000125430	27.1933	3.67384	12.7625	0.589771	6.22926	4.68645e-10	1.07804e-08	HS3ST3B1
ENSG00000148053	92.8757	3.63959	12.4631	0.339531	10.7195	8.2469e-27	6.4415e-25	NTRK2
ENSG00000172260	68.43	3.61471	12.25	0.386624	9.34942	8.81281e-21	4.7546e-19	NEGR1
ENSG00000277586	1259.5	3.61083	12.2171	0.120354	30.0017	9.33763e-198	2.44331e-194	NEFL
ENSG00000254656	15.7799	3.59225	12.0608	0.791437	4.5389	5.65477e-06	6.8502e-05	RTL1
ENSG00000101188	11.1138	3.55604	11.7618	0.946053	3.75881	0.000170722	0.00147426	NTSR1
ENSG00000138271	9.42123	3.55075	11.7188	0.969525	3.66236	0.000249899	0.00206149	GPR87
ENSG00000019549	128.974	3.54631	11.6828	0.273326	12.9746	1.7041e-38	2.24352e-36	SNAI2
ENSG00000214510	56.0613	3.54543	11.6756	0.417502	8.492	2.03109e-17	8.82091e-16	SPINK13
ENSG00000101680	83.6541	3.54178	11.6461	0.380556	9.30683	1.31699e-20	7.01488e-19	LAMA1
ENSG00000088756	21.4309	3.52825	11.5374	0.758827	4.64961	3.32568e-06	4.25789e-05	ARHGAP28
ENSG00000156140	11.4116	3.51609	11.4406	0.93878	3.74538	0.000180119	0.00154653	ADAMTS3
ENSG00000268089	426.499	3.51411	11.4249	0.159529	22.028	1.55131e-107	1.15977e-104	GABRQ
ENSG00000138741	16.5709	3.46196	11.0193	0.774468	4.47011	7.81801e-06	9.1889e-05	TRPC3
ENSG00000148488	23.1883	3.43844	10.8411	0.617564	5.56775	2.5805e-08	4.63272e-07	ST8SIA6
ENSG00000172733	6.75044	3.43481	10.8138	1.145	2.99982	0.00270141	0.0162871	PURG
ENSG00000248672	5.30222	3.42251	10.7221	1.2756	2.68305	0.0072954	0.037698	LY75-CD302
ENSG00000239474	5.83451	3.42148	10.7144	1.23599	2.7682	0.00563663	0.0304373	KLHL41
ENSG00000179348	271.114	3.41913	10.6969	0.185623	18.4198	9.11919e-76	2.72703e-73	GATA2
ENSG00000109511	108.697	3.41379	10.6574	0.288538	11.8313	2.68844e-32	2.74523e-30	ANXA10
ENSG00000178033	21.6101	3.38826	10.4705	0.648924	5.22135	1.77621e-07	2.82319e-06	CALHM5
ENSG00000114200	81.2752	3.36594	10.3097	0.326276	10.3162	5.95101e-25	4.19436e-23	BCHE
ENSG00000150636	11.1931	3.34871	10.1874	0.95558	3.50438	0.000457674	0.00350934	CCDC102B
ENSG00000133083	357.513	3.33568	10.0958	0.190609	17.5002	1.42834e-68	3.78475e-66	DCLK1
ENSG00000248698	65.2142	3.318	9.97279	0.374843	8.8517	8.61924e-19	4.1669e-17	LINC01085
ENSG00000168772	24.8578	3.30957	9.91471	0.592361	5.58708	2.30919e-08	4.17068e-07	CXXC4
ENSG00000171004	53.268	3.30474	9.88156	0.414951	7.96418	1.66327e-15	6.26211e-14	HS6ST2
ENSG00000249992	168.463	3.3045	9.87993	0.228086	14.488	1.44325e-47	2.47636e-45	TMEM158
ENSG00000147036	33.7159	3.28664	9.75837	0.515782	6.37215	1.86396e-10	4.47457e-09	LANCL3
ENSG00000118432	33.5057	3.28286	9.7328	0.507431	6.46956	9.82906e-11	2.43205e-09	CNR1
ENSG00000116141	166.233	3.25556	9.55041	0.22408	14.5285	7.99037e-48	1.39385e-45	MARK1
ENSG00000152377	656.37	3.24435	9.47648	0.168315	19.2755	8.6211e-83	3.2226e-80	SPOCK1
ENSG00000271857	7.50767	3.22976	9.38111	1.07391	3.00747	0.00263433	0.0159561
ENSG00000154553	21.8987	3.22936	9.37854	0.665345	4.85367	1.21197e-06	1.6724e-05	PDLIM3
ENSG00000133101	7.81493	3.21735	9.30075	1.00562	3.19936	0.00137733	0.00913839	CCNA1
ENSG00000184985	96.3082	3.21164	9.26404	0.332709	9.65301	4.77349e-22	2.87137e-20	SORCS2
ENSG00000184305	18.4083	3.21042	9.25619	0.68742	4.67024	3.00841e-06	3.89216e-05	CCSER1
ENSG00000109956	6.97852	3.19097	9.13227	1.08651	2.93691	0.00331501	0.0195089	B3GAT1
ENSG00000171517	8.68806	3.18117	9.07044	0.939854	3.38475	0.000712426	0.00517239	LPAR3
ENSG00000137727	30.2085	3.17573	9.03629	0.51837	6.12637	8.99045e-10	1.9915e-08	ARHGAP20
ENSG00000228061	7.39358	3.16939	8.99666	1.01333	3.12771	0.00176175	0.0112952
ENSG00000196358	120.577	3.15402	8.90132	0.270973	11.6396	2.59165e-31	2.5233e-29	NTNG2
ENSG00000272711	21.3279	3.11188	8.6451	0.649275	4.79286	1.64423e-06	2.22055e-05	HK2-DT
ENSG00000120328	5.08456	3.11177	8.64442	1.20309	2.58648	0.00969616	0.0475896	PCDHB12
ENSG00000286519	12.8685	3.11155	8.64309	0.795001	3.91389	9.08209e-05	0.000850248
ENSG00000258399	22.3749	3.10414	8.59884	0.593651	5.2289	1.70522e-07	2.71241e-06	MIR493HG
ENSG00000198482	8.42639	3.10296	8.59177	0.977594	3.17407	0.00150315	0.00986068	ZNF808
ENSG00000166446	335.311	3.08978	8.51365	0.183758	16.8144	1.9158e-63	4.71806e-61	CDYL2
ENSG00000210825	6.50011	3.07454	8.42423	1.15629	2.65898	0.00783785	0.0399878	SNORA40
ENSG00000254122	10.4866	3.06958	8.39531	0.869458	3.53045	0.000414846	0.00321034	PCDHGB7
ENSG00000150054	67.4435	3.06761	8.38381	0.394106	7.78371	7.04284e-15	2.53748e-13	MPP7
ENSG00000154188	167.701	3.06043	8.34222	0.238382	12.8383	1.00005e-37	1.28429e-35	ANGPT1
ENSG00000120322	44.5487	3.05011	8.28273	0.430367	7.08723	1.36825e-12	4.05687e-11	PCDHB8
ENSG00000202538	39.2392	3.0434	8.2443	0.454977	6.68912	2.24523e-11	5.87492e-10	RNU4-2
ENSG00000166825	739.599	3.03562	8.19999	0.118929	25.5245	1.05275e-143	1.69516e-140	ANPEP
ENSG00000081803	89.3447	3.03502	8.19657	0.30373	9.9925	1.64381e-23	1.08207e-21	CADPS2
ENSG00000172985	79.5618	3.02945	8.16501	0.320232	9.46018	3.07406e-21	1.73448e-19	SH3RF3
ENSG00000149557	35.2371	3.02629	8.14711	0.472524	6.40452	1.50846e-10	3.65469e-09	FEZ1
ENSG00000182050	14.8885	3.00825	8.0459	0.926544	3.24675	0.00116732	0.0079517	MGAT4C
ENSG00000171033	168.508	2.99173	7.9543	0.22283	13.4261	4.25198e-41	5.9736e-39	PKIA
ENSG00000223403	17.6331	2.9551	7.75488	0.694238	4.25662	2.07542e-05	0.000222047	MEG9
ENSG00000276161	16.5608	2.9122	7.52763	0.870072	3.34708	0.000816687	0.00580894	SNORA17B
ENSG00000200795	29.5379	2.91165	7.5248	0.51237	5.68272	1.32569e-08	2.48662e-07	RNU4-1
ENSG00000076716	12.2572	2.87975	7.36021	0.78437	3.67141	0.000241212	0.00199893	GPC4
ENSG00000152931	7.96711	2.87747	7.34859	1.00575	2.86102	0.00422285	0.0238524	PART1
ENSG00000213949	377.674	2.87234	7.3225	0.163249	17.5948	2.70069e-69	7.2479e-67	ITGA1
ENSG00000279192	20.356	2.86827	7.30189	0.669995	4.28103	1.86027e-05	0.000201872	PWAR5
ENSG00000136531	24.3714	2.85972	7.25877	0.665559	4.29672	1.73342e-05	0.000189779	SCN2A
ENSG00000171345	787.148	2.85969	7.25861	0.119975	23.8358	1.42118e-125	1.41664e-122	KRT19
ENSG00000213886	6.13231	2.85109	7.21544	1.08076	2.63804	0.00833869	0.0421729	UBD
ENSG00000185532	29.8595	2.83605	7.14064	0.502793	5.6406	1.69461e-08	3.13369e-07	PRKG1
ENSG00000255346	30.8178	2.82915	7.10653	0.549817	5.14562	2.66643e-07	4.08014e-06	NOX5
ENSG00000143786	67.8313	2.82838	7.10278	0.350384	8.07223	6.90252e-16	2.67575e-14	CNIH3
ENSG00000072041	179.123	2.81562	7.04023	0.227677	12.3668	3.95433e-35	4.65033e-33	SLC6A15
ENSG00000173705	124.894	2.81299	7.02738	0.2481	11.3381	8.49626e-30	7.93983e-28	SUSD5
ENSG00000187123	132.597	2.81184	7.02178	0.245711	11.4437	2.52953e-30	2.38516e-28	LYPD6
ENSG00000127863	128.663	2.80663	6.99647	0.264131	10.6259	2.25844e-26	1.71289e-24	TNFRSF19
ENSG00000164509	101.669	2.80429	6.98514	0.301744	9.2936	1.49161e-20	7.92486e-19	IL31RA
ENSG00000150551	729.741	2.80241	6.97604	0.130443	21.4838	2.20561e-102	1.35794e-99	LYPD1
ENSG00000005981	63.0153	2.79174	6.92463	0.359315	7.7696	7.87322e-15	2.83179e-13	ASB4
ENSG00000204131	226.181	2.78927	6.9128	0.230536	12.0991	1.06834e-33	1.17703e-31	NHSL2
ENSG00000279511	10.3462	2.7848	6.89143	0.837142	3.32656	0.000879247	0.00619915
ENSG00000136869	205.373	2.78207	6.87841	0.21358	13.0259	8.71843e-39	1.16244e-36	TLR4
ENSG00000198756	25.8504	2.76215	6.78407	0.574102	4.81126	1.49982e-06	2.04266e-05	COLGALT2
ENSG00000159399	115.716	2.76015	6.77465	0.261543	10.5533	4.90337e-26	3.6658e-24	HK2
ENSG00000221955	66.609	2.75726	6.76109	0.353616	7.79732	6.32334e-15	2.28612e-13	SLC12A8
ENSG00000158258	62.7092	2.75573	6.75393	0.366714	7.51464	5.70663e-14	1.94239e-12	CLSTN2
ENSG00000184524	37.8505	2.74323	6.69568	0.447742	6.12682	8.9655e-10	1.98808e-08	CEND1
ENSG00000171533	44.2769	2.73203	6.64388	0.399171	6.84425	7.68801e-12	2.11754e-10	MAP6
ENSG00000186867	16.4228	2.73174	6.64258	0.667493	4.09254	4.26668e-05	0.000427449	QRFPR
ENSG00000237232	7.16984	2.7222	6.59878	0.943815	2.88425	0.00392347	0.0224706	ZNF295-AS1
ENSG00000147180	94.927	2.71372	6.56013	0.290478	9.34226	9.43012e-21	5.07457e-19	ZNF711
ENSG00000154310	265.461	2.70772	6.53287	0.195862	13.8246	1.81054e-43	2.84962e-41	TNIK
ENSG00000283199	17.6162	2.70155	6.50501	0.686551	3.93496	8.32099e-05	0.00078461	C13orf46
ENSG00000170743	17.9099	2.70026	6.49919	0.646252	4.17834	2.93645e-05	0.000303399	SYT9
ENSG00000104332	2539.14	2.69981	6.49717	0.0908776	29.7082	6.01483e-194	1.39898e-190	SFRP1
ENSG00000139329	18.1678	2.69949	6.49574	0.623802	4.32748	1.50822e-05	0.000167667	LUM
ENSG00000009694	22.6582	2.68918	6.44946	0.873607	3.07825	0.00208223	0.0130267	TENM1
ENSG00000250320	11.462	2.6837	6.42499	0.898902	2.98553	0.0028309	0.0169651	EDIL3-DT
ENSG00000148408	11.3458	2.66593	6.34638	0.787379	3.38583	0.000709628	0.00515639	CACNA1B
ENSG00000145242	40.8203	2.66331	6.33485	0.446499	5.96488	2.44816e-09	5.15049e-08	EPHA5
ENSG00000010438	19.512	2.65602	6.30291	0.599887	4.42753	9.53181e-06	0.000109873	PRSS3
ENSG00000120820	9.38528	2.65252	6.28763	0.918177	2.88889	0.003866	0.0221778	GLT8D2
ENSG00000239002	1323.95	2.64669	6.2623	0.0976807	27.0954	1.117e-161	1.94852e-158	SCARNA10
ENSG00000131831	10.2065	2.64643	6.26115	0.8337	3.17432	0.00150189	0.0098555	RAI2
ENSG00000123095	58.7979	2.64391	6.25022	0.403218	6.55701	5.48977e-11	1.39802e-09	BHLHE41
ENSG00000140563	16.9938	2.64319	6.24713	0.853576	3.09661	0.00195746	0.0123793	MCTP2
ENSG00000110427	567.615	2.64102	6.23774	0.144402	18.2893	1.00644e-74	2.88599e-72	KIAA1549L
ENSG00000126016	38.6188	2.63904	6.22917	0.464146	5.6858	1.30205e-08	2.45327e-07	AMOT
ENSG00000144908	9.51574	2.63749	6.2225	0.978649	2.69504	0.0070381	0.036658	ALDH1L1
ENSG00000065989	71.3937	2.63689	6.21991	0.326945	8.06526	7.30784e-16	2.82763e-14	PDE4A
ENSG00000080493	138.996	2.63396	6.20728	0.299497	8.79462	1.43527e-18	6.79738e-17	SLC4A4
ENSG00000165246	146.637	2.62977	6.18926	0.258906	10.1572	3.07715e-24	2.09818e-22	NLGN4Y
ENSG00000247993	17.4217	2.62945	6.18791	0.649167	4.0505	5.11083e-05	0.000503222	FOXD1-AS1
ENSG00000158164	22.6185	2.61857	6.14141	0.580401	4.51166	6.4323e-06	7.70734e-05	TMSB15A
ENSG00000224141	9.49177	2.59816	6.05515	0.84867	3.06145	0.00220266	0.0136455	MIR548XHG
ENSG00000102935	22.037	2.59291	6.03313	0.575106	4.50858	6.52641e-06	7.8067e-05	ZNF423
ENSG00000171451	34.2766	2.58588	6.00383	0.530845	4.87126	1.1089e-06	1.54031e-05	DSEL
ENSG00000172716	643.721	2.58391	5.99561	0.149677	17.2632	8.90096e-67	2.27224e-64	SLFN11
ENSG00000185760	86.7933	2.5779	5.97069	0.300291	8.58466	9.11074e-18	4.07511e-16	KCNQ5
ENSG00000125355	64.2254	2.57668	5.96566	0.344417	7.48129	7.35977e-14	2.48087e-12	TMEM255A
ENSG00000197857	16.5309	2.57382	5.95386	0.665704	3.86632	0.000110489	0.00100647	ZNF44
ENSG00000154027	356.596	2.56698	5.92569	0.153543	16.7183	9.64541e-63	2.34776e-60	AK5
ENSG00000166105	18.6252	2.53921	5.81272	0.627169	4.04869	5.15057e-05	0.000506658	GLB1L3
ENSG00000117480	9.61336	2.52815	5.76832	0.862266	2.93199	0.00336801	0.0197597	FAAH
ENSG00000204767	275.122	2.51069	5.69892	0.172541	14.5512	5.73782e-48	1.00933e-45	INSYN2B
ENSG00000169946	47.0566	2.50957	5.69452	0.441416	5.68527	1.30603e-08	2.4574e-07	ZFPM2
ENSG00000079308	191.487	2.50032	5.65811	0.275054	9.09027	9.87925e-20	4.97121e-18	TNS1
ENSG00000143248	98.4832	2.4975	5.64705	0.324271	7.70188	1.34081e-14	4.76522e-13	RGS5
ENSG00000275143	33.6921	2.48815	5.61057	0.466503	5.33361	9.62778e-08	1.58817e-06	SCARNA16
ENSG00000103888	146.049	2.47294	5.55175	0.246576	10.0291	1.13512e-23	7.51948e-22	CEMIP
ENSG00000124813	237.016	2.4701	5.54083	0.180023	13.721	7.60013e-43	1.15285e-40	RUNX2
ENSG00000173706	1111.58	2.46184	5.50921	0.117343	20.9799	1.00065e-97	5.66124e-95	HEG1
ENSG00000008311	77.8428	2.4611	5.50637	0.319574	7.70119	1.34803e-14	4.78277e-13	AASS
ENSG00000069667	154	2.46051	5.50411	0.260872	9.43189	4.02783e-21	2.24839e-19	RORA
ENSG00000079156	188.243	2.45503	5.48323	0.218043	11.2594	2.08284e-29	1.87932e-27	OSBPL6
ENSG00000171867	7126.59	2.4449	5.44489	0.080105	30.5212	1.36289e-204	4.07561e-201	PRNP
ENSG00000114948	619.552	2.4438	5.44073	0.126883	19.2602	1.15964e-82	4.25871e-80	ADAM23
ENSG00000127324	40.9237	2.43261	5.39868	0.455756	5.33751	9.42303e-08	1.55685e-06	TSPAN8
ENSG00000165617	23.0705	2.42542	5.37186	0.63202	3.83757	0.000124256	0.00111874	DACT1
ENSG00000262198	11.9535	2.42358	5.36499	0.791039	3.06379	0.00218552	0.0135796
ENSG00000164488	7.7793	2.41332	5.32701	0.929487	2.59641	0.00942047	0.0464872	DACT2
ENSG00000151490	14.3064	2.41	5.31474	0.780117	3.08928	0.00200644	0.0126394	PTPRO
ENSG00000061455	17.6358	2.40186	5.28483	0.691616	3.47282	0.000515024	0.00389065	PRDM6
ENSG00000183671	15.0856	2.39455	5.25813	0.660948	3.6229	0.000291316	0.00235813	CMKLR2
ENSG00000050405	1508.29	2.39228	5.24985	0.104322	22.9317	2.24327e-116	1.9566e-113	LIMA1
ENSG00000139737	66.6981	2.37981	5.20468	0.333262	7.14095	9.26861e-13	2.80375e-11	SLAIN1
ENSG00000184005	75.0901	2.37263	5.17884	0.412266	5.75509	8.65942e-09	1.6753e-07	ST6GALNAC3
ENSG00000201998	8.7339	2.37195	5.17641	0.906059	2.61788	0.00884786	0.0442351	SNORA23
ENSG00000135842	891.877	2.37044	5.17099	0.114142	20.7675	8.52083e-96	4.45916e-93	NIBAN1
ENSG00000143355	30.3771	2.36885	5.16529	0.510858	4.63701	3.53488e-06	4.49275e-05	LHX9
ENSG00000162643	23.2309	2.36034	5.13491	0.564178	4.18368	2.86827e-05	0.000297235	DNAI3
ENSG00000060982	1125.77	2.35645	5.12107	0.108941	21.6305	9.28218e-104	6.072e-101	BCAT1
ENSG00000243244	48.8301	2.3386	5.05811	0.384766	6.07798	1.21708e-09	2.65386e-08	STON1
ENSG00000183098	183.052	2.32773	5.02016	0.232306	10.0201	1.24338e-23	8.21066e-22	GPC6
ENSG00000180875	14.5477	2.32086	4.99629	0.684665	3.38977	0.000699515	0.00509143	GREM2
ENSG00000087258	45.6474	2.31987	4.99287	0.422694	5.48829	4.05849e-08	7.09151e-07	GNAO1
ENSG00000169499	1471.38	2.31605	4.97966	0.0965269	23.9938	3.2272e-127	3.55552e-124	PLEKHA2
ENSG00000267774	12.2208	2.30961	4.95749	0.749784	3.08037	0.00206746	0.0129512
ENSG00000149212	572.458	2.28847	4.88537	0.136944	16.7109	1.09124e-62	2.62562e-60	SESN3
ENSG00000010810	144.888	2.27806	4.85024	0.243574	9.35261	8.55086e-21	4.6252e-19	FYN
ENSG00000049192	77.2239	2.26796	4.81642	0.343628	6.60005	4.11011e-11	1.05567e-09	ADAMTS6
ENSG00000206588	356.515	2.24845	4.75173	0.164758	13.647	2.10361e-42	3.01608e-40	RNU1-28P
ENSG00000206596	356.515	2.24845	4.75173	0.164758	13.647	2.10361e-42	3.01608e-40	RNU1-27P
ENSG00000206652	356.515	2.24845	4.75173	0.164758	13.647	2.10361e-42	3.01608e-40	RNU1-1
ENSG00000206737	356.515	2.24845	4.75173	0.164758	13.647	2.10361e-42	3.01608e-40	RNVU1-18
ENSG00000207005	356.515	2.24845	4.75173	0.164758	13.647	2.10361e-42	3.01608e-40	RNU1-2
ENSG00000207389	356.515	2.24845	4.75173	0.164758	13.647	2.10361e-42	3.01608e-40	RNU1-4
ENSG00000207513	356.515	2.24845	4.75173	0.164758	13.647	2.10361e-42	3.01608e-40	RNU1-3
ENSG00000273768	356.515	2.24845	4.75173	0.164758	13.647	2.10361e-42	3.01608e-40	RNVU1-29
ENSG00000135074	923.659	2.24732	4.748	0.109554	20.5134	1.63502e-93	8.34775e-91	ADAM19
ENSG00000166147	1281.95	2.24697	4.74685	0.113423	19.8105	2.41698e-87	1.01189e-84	FBN1
ENSG00000187210	143.408	2.24505	4.74054	0.270131	8.31099	9.49089e-17	3.91088e-15	GCNT1
ENSG00000082126	12.7216	2.24113	4.72767	0.728337	3.07705	0.00209061	0.0130674	MPP4
ENSG00000099954	31.9212	2.23773	4.71655	0.474507	4.7159	2.40641e-06	3.16217e-05	CECR2
ENSG00000200959	14.5205	2.2189	4.65538	0.713581	3.10953	0.00187388	0.01193	SNORA74A
ENSG00000156453	60.2426	2.21518	4.64339	0.332858	6.65502	2.83258e-11	7.35662e-10	PCDH1
ENSG00000112320	59.2207	2.21061	4.62871	0.395136	5.59456	2.21184e-08	4.00869e-07	SOBP
ENSG00000251791	41.0722	2.20067	4.59694	0.407914	5.39494	6.85458e-08	1.15809e-06	SCARNA6
ENSG00000164619	84.2147	2.19908	4.59188	0.285968	7.68997	1.47175e-14	5.21289e-13	BMPER
ENSG00000172986	76.9888	2.19157	4.56803	0.305507	7.17357	7.30674e-13	2.22962e-11	GXYLT2
ENSG00000111799	1296.8	2.19126	4.56705	0.100143	21.8814	3.9063e-106	2.81968e-103	COL12A1
ENSG00000116962	438.652	2.1678	4.49338	0.143168	15.1417	8.60088e-52	1.65176e-49	NID1
ENSG00000188404	13.7352	2.16155	4.47395	0.71	3.04443	0.00233118	0.0143567	SELL
ENSG00000141338	155.272	2.15378	4.44994	0.237242	9.07845	1.10136e-19	5.51551e-18	ABCA8
ENSG00000137968	39.3989	2.15348	4.44901	0.418706	5.14319	2.70114e-07	4.12723e-06	SLC44A5
ENSG00000135144	22.2846	2.15023	4.43897	0.565136	3.80479	0.000141923	0.00125353	DTX1
ENSG00000213468	53.641	2.14118	4.41122	0.373408	5.73416	9.79981e-09	1.88029e-07	FIRRE
ENSG00000166349	10.5694	2.13517	4.39288	0.821134	2.60027	0.00931513	0.0460391	RAG1
ENSG00000171444	293.138	2.13313	4.3867	0.217007	9.82979	8.37947e-23	5.26749e-21	MCC
ENSG00000187498	1773.56	2.11804	4.34103	0.0903767	23.4357	1.8516e-121	1.6852e-118	COL4A1
ENSG00000077616	39.9417	2.11659	4.33668	0.422248	5.01267	5.3681e-07	7.81435e-06	NAALAD2
ENSG00000180537	202.436	2.11455	4.33056	0.203826	10.3743	3.24579e-25	2.32685e-23	RNF182
ENSG00000048052	20.9845	2.10901	4.31395	0.652613	3.23164	0.00123081	0.00832188	HDAC9
ENSG00000276168	179403	2.10581	4.30439	0.111007	18.97	3.01944e-80	1.05343e-77	RN7SL1
ENSG00000133863	73.2303	2.09148	4.26185	0.383643	5.45163	4.99103e-08	8.60603e-07	TEX15
ENSG00000196632	22.2852	2.08578	4.24504	0.607912	3.43105	0.000601248	0.00445677	WNK3
ENSG00000222328	163.985	2.08163	4.23285	0.248657	8.37149	5.68923e-17	2.36295e-15	RNU2-2P
ENSG00000172572	533.163	2.07865	4.22412	0.125816	16.5213	2.57846e-61	6.06459e-59	PDE3A
ENSG00000087253	568.058	2.0742	4.21112	0.161237	12.8643	7.1485e-38	9.237e-36	LPCAT2
ENSG00000214548	498.105	2.06992	4.19862	0.135984	15.2218	2.5349e-52	5.05362e-50	MEG3
ENSG00000177508	95.1667	2.0698	4.1983	0.270058	7.66429	1.79818e-14	6.34759e-13	IRX3
ENSG00000110675	10.655	2.06538	4.18544	0.795632	2.5959	0.0094344	0.046545	ELMOD1
ENSG00000169554	174.657	2.06282	4.17803	0.223365	9.23523	2.57743e-20	1.34547e-18	ZEB2
ENSG00000151883	38.2909	2.06154	4.17432	0.424827	4.85266	1.21815e-06	1.6787e-05	PARP8
ENSG00000183580	158.282	2.06028	4.17066	0.213563	9.64715	5.0541e-22	3.03144e-20	FBXL7
ENSG00000115232	337.665	2.05607	4.15852	0.191158	10.7559	5.56074e-27	4.45989e-25	ITGA4
ENSG00000183775	12.5553	2.04654	4.13115	0.751429	2.72354	0.00645869	0.0342105	KCTD16
ENSG00000114251	247.246	2.03672	4.10313	0.205518	9.91019	3.7592e-23	2.42875e-21	WNT5A
ENSG00000146250	54.4661	2.02284	4.06383	0.350974	5.7635	8.23853e-09	1.60105e-07	PRSS35
ENSG00000120658	77.5694	2.01963	4.05479	0.308234	6.55225	5.66764e-11	1.44157e-09	ENOX1
ENSG00000115414	28055.3	2.0127	4.03538	0.0720361	27.9402	8.67504e-172	1.65086e-168	FN1
ENSG00000185862	101.704	2.00787	4.02187	0.267505	7.50589	6.10128e-14	2.06998e-12	EVI2B
ENSG00000081853	62.7942	2.00679	4.01887	0.328465	6.10961	9.98769e-10	2.20076e-08	PCDHGA2
ENSG00000197457	210.374	2.0031	4.00861	0.195121	10.2659	1.00355e-24	6.97918e-23	STMN3
ENSG00000132718	109.022	1.99846	3.99573	0.249789	8.00059	1.23826e-15	4.71283e-14	SYT11
ENSG00000163565	726.013	1.98991	3.97211	0.125212	15.8923	7.16215e-57	1.56172e-54	IFI16
ENSG00000081051	15.7243	1.98806	3.96704	0.640326	3.10477	0.00190428	0.0120831	AFP
ENSG00000166341	25.3351	1.97945	3.94344	0.582198	3.39997	0.000673937	0.00493442	DCHS1
ENSG00000180834	19.5704	1.9741	3.92883	0.758632	2.60218	0.00926321	0.04583	MAP6D1
ENSG00000278771	4693.5	1.96897	3.91489	0.102348	19.238	1.77779e-82	6.41631e-80	RN7SL3
ENSG00000233384	19.9859	1.96723	3.91015	0.58138	3.38372	0.000715122	0.0051834	CNIH3-AS2
ENSG00000197479	30.1405	1.96204	3.89613	0.457197	4.29146	1.775e-05	0.000193881	PCDHB11
ENSG00000085563	35.5825	1.95886	3.88755	0.459544	4.26261	2.0205e-05	0.000217232	ABCB1
ENSG00000261115	183.579	1.95732	3.88341	0.198083	9.88134	5.01577e-23	3.22071e-21	TMEM178B
ENSG00000267458	19.1727	1.94963	3.86275	0.641008	3.0415	0.002354	0.014459
ENSG00000199293	14.8378	1.94915	3.86147	0.69662	2.79801	0.00514185	0.0282061	SNORA21
ENSG00000196646	44.6007	1.94799	3.85835	0.426846	4.56367	5.02673e-06	6.15708e-05	ZNF136
ENSG00000185634	35.2286	1.94743	3.85687	0.473747	4.1107	3.94458e-05	0.000397171	SHC4
ENSG00000204176	61.3982	1.94652	3.85443	0.36567	5.32315	1.01986e-07	1.67311e-06	SYT15
ENSG00000102409	45.7967	1.94567	3.85216	0.373345	5.21145	1.87367e-07	2.97133e-06	BEX4
ENSG00000140538	162.551	1.94534	3.8513	0.220513	8.8219	1.1253e-18	5.35363e-17	NTRK3
ENSG00000141449	126.37	1.93967	3.83619	0.237375	8.17135	3.04962e-16	1.21134e-14	GREB1L
ENSG00000090661	36.0448	1.93781	3.83123	0.461999	4.1944	2.7359e-05	0.000285212	CERS4
ENSG00000120693	26.2266	1.93642	3.82755	0.535189	3.6182	0.00029666	0.00239362	SMAD9
ENSG00000114279	116.867	1.92376	3.7941	0.289403	6.64734	2.9844e-11	7.74131e-10	FGF12
ENSG00000256040	264.116	1.92034	3.78511	0.215363	8.91673	4.80246e-19	2.34883e-17	PAPPA-AS1
ENSG00000135919	4258.68	1.91944	3.78276	0.0865542	22.1761	5.83859e-109	4.52664e-106	SERPINE2
ENSG00000175352	146.38	1.91638	3.77475	0.239773	7.99247	1.32259e-15	5.02465e-14	NRIP3
ENSG00000162654	35.4253	1.91028	3.75882	0.43691	4.37225	1.22974e-05	0.000138696	GBP4
ENSG00000101144	42.6862	1.90993	3.7579	0.416134	4.58969	4.439e-06	5.50483e-05	BMP7
ENSG00000163531	72.34	1.90409	3.74274	0.357241	5.33001	9.82085e-08	1.61747e-06	NFASC
ENSG00000274012	155703	1.89106	3.70909	0.221199	8.54916	1.23989e-17	5.51055e-16	RN7SL2
ENSG00000123570	19.3999	1.89001	3.70637	0.583506	3.23905	0.00119928	0.0081455	RAB9B
ENSG00000184347	1055.85	1.88422	3.69154	0.120101	15.6886	1.80909e-55	3.78697e-53	SLIT3
ENSG00000163235	846.972	1.8835	3.68968	0.108394	17.3764	1.24483e-67	3.21705e-65	TGFA
ENSG00000151414	883.002	1.88311	3.68868	0.153993	12.2285	2.18817e-34	2.47594e-32	NEK7
ENSG00000119865	127.663	1.88229	3.6866	0.237575	7.92292	2.31991e-15	8.61041e-14	CNRIP1
ENSG00000179331	22.4429	1.88164	3.68494	0.526776	3.57199	0.000354274	0.00279639	RAB39A
ENSG00000280649	15.0724	1.86943	3.65389	0.646402	2.89206	0.00382724	0.0219796
ENSG00000229644	182.758	1.86291	3.6374	0.192227	9.69118	3.2872e-22	2.00032e-20	NAMPTP1
ENSG00000196268	22.2464	1.85904	3.62766	0.564361	3.29406	0.000987501	0.00685845	ZNF493
ENSG00000112276	259.117	1.85574	3.61938	0.169542	10.9456	6.97288e-28	5.81527e-26	BVES
ENSG00000123096	29.3457	1.85445	3.61614	0.48267	3.84206	0.000122004	0.00109987	SSPN
ENSG00000289399	17.2954	1.84764	3.59912	0.614612	3.0062	0.00264536	0.0160044
ENSG00000156113	1436.62	1.83925	3.57824	0.100589	18.2849	1.09199e-74	3.089e-72	KCNMA1
ENSG00000139278	1104.06	1.83626	3.57084	0.137354	13.3688	9.20153e-41	1.2756e-38	GLIPR1
ENSG00000251095	21.0101	1.8334	3.56375	0.548261	3.34402	0.00082573	0.00586131
ENSG00000100344	21.8754	1.82821	3.55095	0.525288	3.48038	0.000500695	0.00379336	PNPLA3
ENSG00000198959	10884.2	1.82673	3.54733	0.0852975	21.416	9.47299e-102	5.66566e-99	TGM2
ENSG00000112655	82.5978	1.82664	3.5471	0.318766	5.73035	1.00223e-08	1.91597e-07	PTK7
ENSG00000159167	561.034	1.8239	3.54036	0.130075	14.0219	1.14442e-44	1.82872e-42	STC1
ENSG00000203722	94.9065	1.81707	3.52366	0.281554	6.45374	1.09125e-10	2.68112e-09	RAET1G
ENSG00000053108	140.493	1.81188	3.51101	0.243524	7.44027	1.00478e-13	3.33859e-12	FSTL4
ENSG00000186297	1341.7	1.80099	3.48459	0.0949456	18.9686	3.09955e-80	1.06365e-77	GABRA5
ENSG00000212232	580.253	1.80019	3.48265	0.178682	10.0748	7.14108e-24	4.80657e-22	SNORD17
ENSG00000144681	136.646	1.78989	3.45789	0.235479	7.60108	2.93677e-14	1.01781e-12	STAC
ENSG00000108924	40.8703	1.78767	3.45257	0.409978	4.3604	1.29825e-05	0.000145952	HLF
ENSG00000160145	164.439	1.78668	3.4502	0.261494	6.83259	8.33979e-12	2.28504e-10	KALRN
ENSG00000244694	114.509	1.76899	3.40815	0.262552	6.73767	1.60948e-11	4.28642e-10	PTCHD4
ENSG00000150672	23.8499	1.76481	3.3983	0.507381	3.47828	0.000504644	0.00381541	DLG2
ENSG00000235109	76.6772	1.75966	3.38618	0.333581	5.27505	1.32719e-07	2.147e-06	ZSCAN31
ENSG00000177675	64.5799	1.75616	3.37798	0.3548	4.94972	7.43195e-07	1.05832e-05	CD163L1
ENSG00000121743	25.9724	1.75543	3.37627	0.502986	3.49002	0.000482982	0.00367673	GJA3
ENSG00000079931	102.277	1.74915	3.36161	0.248412	7.04134	1.90396e-12	5.56642e-11	MOXD1
ENSG00000146233	20.3097	1.74584	3.35391	0.573777	3.04272	0.00234451	0.0144219	CYP39A1
ENSG00000291127	37.926	1.74376	3.34907	0.458325	3.80464	0.000142012	0.00125379	ANKRD36BP2
ENSG00000227403	24.0343	1.74111	3.34292	0.512296	3.39864	0.000677226	0.00495504	LINC01806
ENSG00000205403	137.283	1.74087	3.34237	0.221422	7.86223	3.77342e-15	1.38577e-13	CFI
ENSG00000154620	18.0888	1.73968	3.3396	0.581828	2.99002	0.0027896	0.0167272	TMSB4Y
ENSG00000203930	352.155	1.73866	3.33725	0.154295	11.2684	1.87963e-29	1.7107e-27	LINC00632
ENSG00000132639	253.028	1.73125	3.32016	0.176914	9.78585	1.29504e-22	8.09226e-21	SNAP25
ENSG00000164099	113.873	1.73003	3.31736	0.294541	5.87366	4.26266e-09	8.65473e-08	PRSS12
ENSG00000095713	27.3849	1.72295	3.30112	0.518173	3.32506	0.000884003	0.00622429	CRTAC1
ENSG00000290867	43.2559	1.7226	3.30031	0.428155	4.02332	5.73845e-05	0.000558971	LINC01145
ENSG00000101955	149.61	1.71848	3.29089	0.219776	7.81923	5.31482e-15	1.93824e-13	SRPX
ENSG00000182752	5394	1.71694	3.28739	0.0922134	18.6192	2.24367e-77	7.22566e-75	PAPPA
ENSG00000162407	748.779	1.71626	3.28584	0.110225	15.5705	1.15494e-54	2.39369e-52	PLPP3
ENSG00000165655	310.456	1.71546	3.28402	0.170447	10.0645	7.92823e-24	5.30229e-22	ZNF503
ENSG00000144583	421.35	1.71161	3.27526	0.141453	12.1002	1.05391e-33	1.16728e-31	MARCHF4
ENSG00000073792	249.01	1.70962	3.27076	0.256568	6.66344	2.67493e-11	6.96447e-10	IGF2BP2
ENSG00000212916	33.1987	1.70693	3.26466	0.439832	3.88088	0.000104081	0.000957681	MAP10
ENSG00000158290	3576.95	1.70528	3.26092	0.0726244	23.4808	6.41199e-122	6.10101e-119	CUL4B
ENSG00000078900	28.2753	1.69875	3.24619	0.466087	3.6447	0.000267702	0.00219155	TP73
ENSG00000198734	40.3026	1.68539	3.21626	0.398375	4.23065	2.33015e-05	0.000246973	F5
ENSG00000233593	32.2747	1.68051	3.20541	0.485723	3.45981	0.000540554	0.00406007	LINC02609
ENSG00000288642	60.0105	1.67807	3.19999	0.365948	4.58554	4.52813e-06	5.59878e-05	CDR1
ENSG00000154545	194.775	1.67665	3.19684	0.194807	8.60671	7.51863e-18	3.38468e-16	MAGED4
ENSG00000165061	32.1009	1.67326	3.18934	0.486436	3.43984	0.000582068	0.00433455	ZMAT4
ENSG00000145431	158.674	1.6732	3.18921	0.225322	7.42579	1.12109e-13	3.71326e-12	PDGFC
ENSG00000072195	102.663	1.67297	3.18871	0.28669	5.83547	5.36395e-09	1.06937e-07	SPEG
ENSG00000137809	121.399	1.6698	3.18171	0.30513	5.47244	4.43891e-08	7.71758e-07	ITGA11
ENSG00000135502	23.5598	1.66743	3.17649	0.516017	3.23135	0.00123206	0.00832761	SLC26A10P
ENSG00000165029	661.958	1.66714	3.17584	0.133686	12.4706	1.08029e-35	1.28486e-33	ABCA1
ENSG00000063438	52.4855	1.66263	3.16594	0.413357	4.02227	5.76407e-05	0.000560945	AHRR
ENSG00000277194	22.804	1.65454	3.14823	0.558028	2.96498	0.00302699	0.0180011	SNORD22
ENSG00000256235	65.5185	1.65392	3.14688	0.317533	5.20865	1.90216e-07	3.00739e-06	SMIM3
ENSG00000163364	129.196	1.65223	3.1432	0.233192	7.0853	1.38741e-12	4.10786e-11	LINC01116
ENSG00000115363	166.433	1.64884	3.13582	0.202835	8.12897	4.32957e-16	1.70359e-14	EVA1A
ENSG00000152503	59.1067	1.64581	3.12924	0.348533	4.72212	2.33402e-06	3.0709e-05	TRIM36
ENSG00000003436	2107.01	1.64147	3.11983	0.083777	19.5933	1.76495e-85	7.24426e-83	TFPI
ENSG00000110031	84.074	1.63937	3.11529	0.280007	5.85474	4.77761e-09	9.59786e-08	LPXN
ENSG00000197043	1001.01	1.63612	3.10829	0.112974	14.4823	1.56832e-47	2.66907e-45	ANXA6
ENSG00000260877	70.7495	1.63582	3.10765	0.302334	5.41065	6.27977e-08	1.06874e-06
ENSG00000132640	1120.83	1.63495	3.10577	0.135567	12.0601	1.7163e-33	1.85192e-31	BTBD3
ENSG00000117525	86.1779	1.62797	3.09077	0.289942	5.6148	1.96794e-08	3.59781e-07	F3
ENSG00000154096	75.1315	1.62599	3.08653	0.379078	4.28932	1.79219e-05	0.000195293	THY1
ENSG00000134668	33.9684	1.61994	3.07362	0.46386	3.49231	0.000478867	0.00365178	SPOCD1
ENSG00000183287	258.291	1.61815	3.06981	0.171673	9.42578	4.26941e-21	2.3769e-19	CCBE1
ENSG00000085276	327.687	1.61549	3.06415	0.150406	10.7408	6.5453e-27	5.18988e-25	MECOM
ENSG00000205363	39.1406	1.61454	3.06214	0.425705	3.79263	0.000149062	0.00130776	INSYN1
ENSG00000135636	23.2998	1.61407	3.06115	0.60304	2.67656	0.00743819	0.0383035	DYSF
ENSG00000204866	46.51	1.61082	3.05425	0.379104	4.24901	2.14722e-05	0.000228858	IGFL2
ENSG00000148848	168.201	1.61008	3.05269	0.296679	5.427	5.73076e-08	9.81686e-07	ADAM12
ENSG00000030419	49.8299	1.60261	3.03692	0.479081	3.34517	0.00082231	0.00584298	IKZF2
ENSG00000197576	24.7932	1.59783	3.02688	0.494218	3.23305	0.00122477	0.00829012	HOXA4
ENSG00000134762	156.745	1.5971	3.02534	0.218588	7.30642	2.74357e-13	8.78151e-12	DSC3
ENSG00000132334	199.294	1.59683	3.02478	0.246396	6.48075	9.1269e-11	2.26635e-09	PTPRE
ENSG00000166257	28.2121	1.59636	3.0238	0.46057	3.46605	0.000528157	0.00398124	SCN3B
ENSG00000244230	35.4733	1.59634	3.02376	0.476919	3.3472	0.000816325	0.00580834	RN7SL151P
ENSG00000087303	316.301	1.59245	3.01561	0.161378	9.8678	5.74114e-23	3.67521e-21	NID2
ENSG00000204381	54.1989	1.58559	3.00131	0.372263	4.25933	2.05036e-05	0.000219991	LAYN
ENSG00000130635	3647.05	1.58319	2.99632	0.0894826	17.6927	4.76946e-70	1.31367e-67	COL5A1
ENSG00000134775	574.813	1.57851	2.98662	0.127907	12.3411	5.44348e-35	6.33047e-33	FHOD3
ENSG00000115380	568.783	1.57775	2.98503	0.143717	10.9782	4.86553e-28	4.074e-26	EFEMP1
ENSG00000130720	47.213	1.57752	2.98457	0.385924	4.08765	4.35765e-05	0.000435214	FIBCD1
ENSG00000187243	130.067	1.57384	2.97696	0.255041	6.17094	6.78869e-10	1.52039e-08	MAGED4B
ENSG00000225746	177.337	1.57268	2.97456	0.198443	7.92511	2.27952e-15	8.49061e-14	MEG8
ENSG00000095752	226.573	1.57197	2.9731	0.185203	8.48782	2.10551e-17	9.10634e-16	IL11
ENSG00000106025	19.2793	1.57049	2.97006	0.593798	2.64482	0.00817334	0.0414708	TSPAN12
ENSG00000113594	622.056	1.56459	2.95793	0.132943	11.7689	5.6475e-32	5.57638e-30	LIFR
ENSG00000163430	2307.95	1.56265	2.95396	0.0943553	16.5613	1.3266e-61	3.15565e-59	FSTL1
ENSG00000120217	41.654	1.56221	2.95307	0.454032	3.44076	0.000580091	0.0043229	CD274
ENSG00000155265	77.7306	1.56089	2.95037	0.292778	5.33133	9.74969e-08	1.60701e-06	GOLGA7B
ENSG00000187601	99.7	1.55809	2.94463	0.284608	5.4745	4.38738e-08	7.64068e-07	MAGEH1
ENSG00000269897	155.501	1.55577	2.9399	0.221937	7.00995	2.38397e-12	6.90229e-11	COMMD3-BMI1
ENSG00000175175	55.9212	1.55573	2.93982	0.341546	4.55496	5.23965e-06	6.39542e-05	PPM1E
ENSG00000116016	4200.97	1.55284	2.93394	0.0842975	18.4209	8.92576e-76	2.70787e-73	EPAS1
ENSG00000172687	20.1924	1.55215	2.93253	0.56043	2.76956	0.00561313	0.0303695	ZNF738
ENSG00000004799	1196.02	1.55056	2.92932	0.098439	15.7515	6.70462e-56	1.43212e-53	PDK4
ENSG00000147251	524.162	1.54755	2.92321	0.121243	12.7641	2.60165e-37	3.28074e-35	DOCK11
ENSG00000238622	32.5023	1.54123	2.91043	0.429955	3.58464	0.000337548	0.00267952	SNORD97
ENSG00000143473	329.251	1.54095	2.90987	0.153194	10.0588	8.39907e-24	5.58151e-22	KCNH1
ENSG00000168785	292.478	1.54045	2.90884	0.15828	9.73242	2.19301e-22	1.36626e-20	TSPAN5
ENSG00000198286	78.5804	1.53506	2.898	0.297603	5.15807	2.49507e-07	3.84887e-06	CARD11
ENSG00000138944	273.899	1.52919	2.88624	0.163944	9.3275	1.08397e-20	5.81816e-19	SHISAL1
ENSG00000176928	20.036	1.52539	2.87864	0.544469	2.80161	0.00508487	0.0279815	GCNT4
ENSG00000168685	66.4243	1.51592	2.85981	0.326614	4.64132	3.46195e-06	4.40809e-05	IL7R
ENSG00000169071	65.0424	1.51402	2.85604	0.353162	4.28703	1.81075e-05	0.000197009	ROR2
ENSG00000131773	103.771	1.50507	2.83839	0.281124	5.35377	8.61403e-08	1.42996e-06	KHDRBS3
ENSG00000128510	832.745	1.49544	2.8195	0.119419	12.5227	5.61104e-36	6.75034e-34	CPA4
ENSG00000184368	163.582	1.4877	2.80442	0.206494	7.20459	5.82185e-13	1.80158e-11	MAP7D2
ENSG00000083720	245.896	1.48707	2.80319	0.177523	8.37678	5.43968e-17	2.2638e-15	OXCT1
ENSG00000154217	104.014	1.48563	2.8004	0.251517	5.90667	3.49082e-09	7.18519e-08	PITPNC1
ENSG00000204382	304.108	1.48395	2.79714	0.214871	6.90624	4.97659e-12	1.39594e-10	XAGE1B
ENSG00000102359	85.3022	1.48388	2.79701	0.275718	5.38189	7.37088e-08	1.23733e-06	SRPX2
ENSG00000109472	175.069	1.48196	2.79328	0.205036	7.2278	4.9089e-13	1.5337e-11	CPE
ENSG00000168280	190.78	1.47982	2.78915	0.205994	7.18383	6.77832e-13	2.08051e-11	KIF5C
ENSG00000138641	388.565	1.47973	2.78896	0.157981	9.36647	7.49962e-21	4.08827e-19	HERC3
ENSG00000280721	21.4608	1.47891	2.78737	0.527359	2.80436	0.00504168	0.0277657	LINC01943
ENSG00000183798	32.5319	1.47738	2.78443	0.436076	3.3879	0.000704302	0.00512093	EMILIN3
ENSG00000166073	144.019	1.47435	2.77858	0.219351	6.72142	1.79965e-11	4.75057e-10	GPR176
ENSG00000071575	40.0767	1.4735	2.77694	0.449044	3.28141	0.0010329	0.00713584	TRIB2
ENSG00000133321	119.82	1.47229	2.77462	0.24134	6.10048	1.05749e-09	2.32525e-08	PLAAT4
ENSG00000067646	242.189	1.47214	2.77434	0.210806	6.98342	2.8808e-12	8.2608e-11	ZFY
ENSG00000165312	184.682	1.47118	2.77248	0.189004	7.78383	7.03602e-15	2.53748e-13	OTUD1
ENSG00000134072	163.794	1.46637	2.76327	0.212121	6.91291	4.74796e-12	1.33587e-10	CAMK1
ENSG00000282885	51.7725	1.46132	2.75359	0.345362	4.23126	2.32388e-05	0.000246557
ENSG00000153162	20.101	1.45997	2.75103	0.542288	2.69225	0.00709718	0.0369015	BMP6
ENSG00000164220	176.174	1.45408	2.73982	0.197222	7.37283	1.67038e-13	5.45494e-12	F2RL2
ENSG00000184271	31.7238	1.45289	2.73757	0.456774	3.18077	0.00146883	0.00967802	POU6F1
ENSG00000111817	798.343	1.44748	2.72731	0.12823	11.2882	1.50124e-29	1.39051e-27	DSE
ENSG00000011028	875.848	1.44573	2.72401	0.118041	12.2477	1.72757e-34	1.98699e-32	MRC2
ENSG00000286011	19.9782	1.44115	2.71537	0.540723	2.66522	0.0076937	0.0393963
ENSG00000200087	865.629	1.43887	2.71108	0.354629	4.05738	4.96253e-05	0.00048931	SNORA73B
ENSG00000175040	51.5013	1.4356	2.70494	0.352714	4.07014	4.69844e-05	0.000465243	CHST2
ENSG00000122862	607.629	1.43346	2.70094	0.129939	11.0318	2.68332e-28	2.27409e-26	SRGN
ENSG00000171246	481.246	1.4322	2.69859	0.128977	11.1043	1.19538e-28	1.02552e-26	NPTX1
ENSG00000149591	58.5547	1.43201	2.69823	0.322624	4.43865	9.05265e-06	0.000104811	TAGLN
ENSG00000143382	31.3078	1.42704	2.68894	0.477052	2.99137	0.00277731	0.0166631	ADAMTSL4
ENSG00000227051	596.241	1.42639	2.68774	0.121514	11.7386	8.08472e-32	7.94542e-30	C14orf132
ENSG00000137501	348.671	1.42036	2.67653	0.177125	8.01899	1.06614e-15	4.08746e-14	SYTL2
ENSG00000170791	209.909	1.41913	2.67424	0.187926	7.55152	4.30195e-14	1.47627e-12	CHCHD7
ENSG00000134871	3637.19	1.41681	2.66995	0.0757566	18.7022	4.75143e-78	1.57876e-75	COL4A2
ENSG00000128567	1914.75	1.41328	2.66342	0.0952705	14.8344	8.77897e-50	1.62628e-47	PODXL
ENSG00000019144	279.009	1.40947	2.6564	0.201154	7.00695	2.43569e-12	7.04232e-11	PHLDB1
ENSG00000288905	66.9927	1.40205	2.64278	0.331735	4.22643	2.37431e-05	0.000251144	LSP1P5
ENSG00000103647	57.4365	1.40074	2.64037	0.337306	4.15273	3.28536e-05	0.000336131	CORO2B
ENSG00000162433	483.236	1.40066	2.64022	0.144032	9.72465	2.36708e-22	1.47033e-20	AK4
ENSG00000177606	630.587	1.39932	2.63777	0.128247	10.9111	1.02047e-27	8.47682e-26	JUN
ENSG00000143067	114.033	1.3966	2.63281	0.232755	6.0003	1.96957e-09	4.19421e-08	ZNF697
ENSG00000172164	53.2657	1.39436	2.62872	0.347882	4.00813	6.12013e-05	0.000592565	SNTB1
ENSG00000198157	57.8345	1.39356	2.62727	0.35157	3.96384	7.37544e-05	0.000704655	HMGN5
ENSG00000186026	42.9168	1.39353	2.62721	0.379906	3.6681	0.000244357	0.00202019	ZNF284
ENSG00000251364	29.7118	1.39191	2.62426	0.5293	2.62972	0.00854545	0.0429695	SYT9-AS1
ENSG00000223658	29.263	1.3849	2.61154	0.460163	3.00959	0.00261605	0.0158638	C1GALT1C1L
ENSG00000142156	650.972	1.38378	2.60951	0.115379	11.9934	3.84963e-33	4.06991e-31	COL6A1
ENSG00000153094	297.983	1.37448	2.59274	0.15741	8.73181	2.50636e-18	1.15818e-16	BCL2L11
ENSG00000120149	97.8624	1.37151	2.58742	0.25811	5.31366	1.07443e-07	1.75027e-06	MSX2
ENSG00000176024	87.1107	1.37051	2.58563	0.285029	4.80833	1.52194e-06	2.06875e-05	ZNF613
ENSG00000156011	940	1.36903	2.58297	0.115502	11.8529	2.07845e-32	2.13275e-30	PSD3
ENSG00000169855	1095.86	1.36836	2.58177	0.130586	10.4786	1.08352e-25	7.95838e-24	ROBO1
ENSG00000177432	56.7403	1.3633	2.57273	0.344051	3.96249	7.41725e-05	0.000708004	NAP1L5
ENSG00000113657	2025.74	1.35802	2.56334	0.115147	11.7938	4.20234e-32	4.22921e-30	DPYSL3
ENSG00000241399	170.216	1.35726	2.56199	0.195636	6.9377	3.98533e-12	1.13042e-10	CD302
ENSG00000184226	564.373	1.3571	2.56169	0.119508	11.3557	6.94733e-30	6.52145e-28	PCDH9
ENSG00000008300	418.021	1.3568	2.56117	0.144636	9.38079	6.54819e-21	3.5883e-19	CELSR3
ENSG00000144730	135.021	1.35296	2.55436	0.259722	5.20926	1.89595e-07	2.99984e-06	IL17RD
ENSG00000109861	1277.08	1.35039	2.54982	0.0979754	13.783	3.22621e-43	5.03987e-41	CTSC
ENSG00000121297	81.065	1.34641	2.54279	0.301459	4.46633	7.9572e-06	9.33678e-05	TSHZ3
ENSG00000262209	45.7369	1.34637	2.54271	0.400172	3.36448	0.000766892	0.00551851	PCDHGB3
ENSG00000124788	305.607	1.34605	2.54215	0.210558	6.39277	1.62902e-10	3.93314e-09	ATXN1
ENSG00000178105	675.438	1.34162	2.53435	0.110967	12.0902	1.19015e-33	1.30437e-31	DDX10
ENSG00000132429	190.688	1.33957	2.53077	0.187704	7.13662	9.56508e-13	2.8851e-11	POPDC3
ENSG00000154678	632.049	1.33753	2.52718	0.115769	11.5534	7.09223e-31	6.77907e-29	PDE1C
ENSG00000119698	28.5695	1.33353	2.52018	0.457861	2.91251	0.00358538	0.0208405	PPP4R4
ENSG00000114374	808.554	1.32944	2.51305	0.134749	9.86608	5.84034e-23	3.72731e-21	USP9Y
ENSG00000142173	366.755	1.32889	2.5121	0.152462	8.71624	2.87588e-18	1.31443e-16	COL6A2
ENSG00000185551	708.384	1.32574	2.50662	0.143022	9.2695	1.87015e-20	9.86092e-19	NR2F2
ENSG00000152104	2405.35	1.32385	2.50333	0.110727	11.9559	6.04458e-33	6.35835e-31	PTPN14
ENSG00000173068	435.838	1.32346	2.50266	0.174545	7.58235	3.39356e-14	1.17223e-12	BNC2
ENSG00000092621	525.029	1.31959	2.49595	0.122797	10.7461	6.18345e-27	4.94039e-25	PHGDH
ENSG00000278709	81.7538	1.31591	2.4896	0.290386	4.5316	5.85393e-06	7.05878e-05	NKILA
ENSG00000138449	198.448	1.31567	2.48918	0.195861	6.71735	1.85063e-11	4.87899e-10	SLC40A1
ENSG00000165359	42.4335	1.31557	2.48901	0.431204	3.05093	0.00228136	0.0140789	INTS6L
ENSG00000164674	24.3353	1.31144	2.48189	0.503843	2.60288	0.0092445	0.0457946	SYTL3
ENSG00000253276	352.625	1.31028	2.4799	0.164919	7.945	1.94195e-15	7.28511e-14	CCDC71L
ENSG00000115525	1034.26	1.31003	2.47946	0.102144	12.8253	1.18342e-37	1.51052e-35	ST3GAL5
ENSG00000248905	217.457	1.3088	2.47736	0.217089	6.02888	1.65102e-09	3.55198e-08	FMN1
ENSG00000170915	51.8867	1.30847	2.47679	0.366886	3.56644	0.000361868	0.0028456	PAQR8
ENSG00000159733	47.019	1.30545	2.47161	0.400599	3.25874	0.00111908	0.00766297	ZFYVE28
ENSG00000101974	836.168	1.30538	2.47148	0.122296	10.6739	1.34847e-26	1.03398e-24	ATP11C
ENSG00000189221	87.9771	1.30517	2.47114	0.284124	4.59368	4.355e-06	5.4135e-05	MAOA
ENSG00000128872	419.576	1.30506	2.47095	0.148713	8.77572	1.69813e-18	8.02412e-17	TMOD2
ENSG00000156299	132.661	1.30448	2.46995	0.229979	5.67219	1.4098e-08	2.6373e-07	TIAM1
ENSG00000133134	53.7968	1.30384	2.46886	0.340672	3.82726	0.000129576	0.00115988	BEX2
ENSG00000119042	242.727	1.30342	2.46813	0.218286	5.97114	2.356e-09	4.97661e-08	SATB2
ENSG00000087494	64.593	1.30112	2.4642	0.313043	4.15636	3.23363e-05	0.000331	PTHLH
ENSG00000129824	1579.43	1.30003	2.46234	0.0863314	15.0586	3.03066e-51	5.71539e-49	RPS4Y1
ENSG00000101400	132.617	1.29983	2.46199	0.226328	5.7431	9.29576e-09	1.78849e-07	SNTA1
ENSG00000164197	86.9071	1.29834	2.45945	0.29333	4.42619	9.59128e-06	0.000110498	RNF180
ENSG00000117114	65.7059	1.29589	2.45528	0.37567	3.44954	0.000561543	0.00419883	ADGRL2
ENSG00000164136	142.254	1.29514	2.45401	0.212903	6.08326	1.17765e-09	2.57325e-08	IL15
ENSG00000144749	140.144	1.29453	2.45296	0.259622	4.9862	6.15796e-07	8.9084e-06	LRIG1
ENSG00000151917	61.2001	1.29422	2.45244	0.348854	3.70991	0.000207333	0.00175146	BEND6
ENSG00000162616	699.137	1.2932	2.45071	0.114069	11.337	8.60214e-30	8.00305e-28	DNAJB4
ENSG00000112238	33.4263	1.29199	2.44865	0.43061	3.00037	0.00269652	0.0162669	PRDM13
ENSG00000207445	134.405	1.28952	2.44447	0.242631	5.31474	1.06807e-07	1.74128e-06	SNORD15B
ENSG00000258864	67.6392	1.28743	2.44093	0.460106	2.79812	0.00514003	0.0282045
ENSG00000289075	22.9645	1.28597	2.43846	0.498638	2.57897	0.00990956	0.0484666
ENSG00000186854	148.101	1.28512	2.43703	0.213823	6.01023	1.85262e-09	3.94918e-08	TRABD2A
ENSG00000242265	5099.72	1.28455	2.43606	0.0780612	16.4557	7.6379e-61	1.77649e-58	PEG10
ENSG00000147231	64.0325	1.28223	2.43215	0.335821	3.8182	0.000134427	0.00119743	RADX
ENSG00000183570	27.6012	1.28145	2.43084	0.492341	2.60277	0.00924731	0.0457946	PCBP3
ENSG00000152217	164.064	1.28017	2.42868	0.196179	6.52553	6.77607e-11	1.7028e-09	SETBP1
ENSG00000226953	35.1032	1.27933	2.42727	0.425045	3.00988	0.00261351	0.0158575	NCKAP5-AS2
ENSG00000137491	42.1953	1.27767	2.42447	0.412574	3.09683	0.00195602	0.0123739	SLCO2B1
ENSG00000121005	181.765	1.27481	2.41967	0.20694	6.16029	7.26126e-10	1.61874e-08	CRISPLD1
ENSG00000110060	94.7762	1.27402	2.41835	0.260657	4.88772	1.02012e-06	1.42266e-05	PUS3
ENSG00000285517	263.706	1.27388	2.41811	0.201274	6.3291	2.46598e-10	5.82623e-09
ENSG00000151790	53.0452	1.27115	2.41354	0.360087	3.53011	0.000415379	0.00321328	TDO2
ENSG00000197106	158.493	1.26873	2.40949	0.204232	6.21217	5.22595e-10	1.19037e-08	SLC6A17
ENSG00000064763	90.0889	1.26772	2.40781	0.274559	4.61728	3.88796e-06	4.88223e-05	FAR2
ENSG00000175592	868.329	1.26627	2.40539	0.105263	12.0297	2.48201e-33	2.6644e-31	FOSL1
ENSG00000149571	349.817	1.26593	2.40483	0.148901	8.50183	1.86623e-17	8.17275e-16	KIRREL3
ENSG00000246695	84.6718	1.26317	2.40023	0.279286	4.52286	6.10093e-06	7.33969e-05	RASSF8-AS1
ENSG00000143344	260.934	1.2629	2.39978	0.177821	7.10209	1.22885e-12	3.6591e-11	RGL1
ENSG00000057657	148.776	1.26243	2.399	0.245717	5.13774	2.78058e-07	4.23316e-06	PRDM1
ENSG00000116106	215.497	1.25927	2.39375	0.271746	4.634	3.58668e-06	4.55306e-05	EPHA4
ENSG00000116667	264.825	1.25768	2.39111	0.186767	6.73397	1.65095e-11	4.38015e-10	C1orf21
ENSG00000172965	703.432	1.25637	2.38895	0.116344	10.7988	3.48828e-27	2.84125e-25	MIR4435-2HG
ENSG00000153404	70.3768	1.25184	2.38146	0.347572	3.60168	0.000316166	0.00253284	PLEKHG4B
ENSG00000185989	432.882	1.25147	2.38083	0.130144	9.61603	6.84196e-22	4.0573e-20	RASA3
ENSG00000157654	1634.82	1.24957	2.37771	0.111429	11.214	3.47958e-29	3.09949e-27	PALM2AKAP2
ENSG00000171873	67.0514	1.24804	2.37519	0.312965	3.98781	6.66864e-05	0.000642109	ADRA1D
ENSG00000153250	1394.26	1.24755	2.37438	0.089478	13.9425	3.49346e-44	5.54005e-42	RBMS1
ENSG00000171843	336.031	1.24188	2.36507	0.156189	7.95118	1.84747e-15	6.94312e-14	MLLT3
ENSG00000150347	222.642	1.24135	2.3642	0.189582	6.54785	5.83713e-11	1.47749e-09	ARID5B
ENSG00000104894	83.1717	1.23932	2.36088	0.339685	3.64845	0.000263828	0.00216492	CD37
ENSG00000111252	290.194	1.23915	2.3606	0.158802	7.80313	6.039e-15	2.1871e-13	SH2B3
ENSG00000186197	26.3092	1.23134	2.34785	0.471107	2.61372	0.00895624	0.0446703	EDARADD
ENSG00000152270	201.762	1.23041	2.34634	0.179944	6.83775	8.04493e-12	2.21003e-10	PDE3B
ENSG00000233429	65.1055	1.22919	2.34436	0.311298	3.9486	7.86091e-05	0.000747965	HOTAIRM1
ENSG00000267601	69.8924	1.2262	2.3395	0.423101	2.89812	0.00375402	0.021639
ENSG00000149380	171.123	1.22248	2.33348	0.202838	6.02688	1.67159e-09	3.58886e-08	P4HA3
ENSG00000163297	175.795	1.21889	2.32768	0.203577	5.98739	2.13237e-09	4.52247e-08	ANTXR2
ENSG00000132274	142.521	1.21618	2.3233	0.251501	4.83569	1.32687e-06	1.82253e-05	TRIM22
ENSG00000170153	232.639	1.21428	2.32026	0.179347	6.77058	1.28272e-11	3.44245e-10	RNF150
ENSG00000104267	42.8882	1.21402	2.31983	0.377626	3.21486	0.00130508	0.00874773	CA2
ENSG00000118785	5766.84	1.21164	2.31601	0.102803	11.786	4.60764e-32	4.59294e-30	SPP1
ENSG00000139173	79.5631	1.20915	2.31202	0.328457	3.68131	0.000232039	0.00193285	TMEM117
ENSG00000122861	1699.86	1.2042	2.3041	0.0898651	13.4001	6.03609e-41	8.42356e-39	PLAU
ENSG00000150687	6301.97	1.20388	2.30358	0.0883966	13.6191	3.08453e-42	4.36273e-40	PRSS23
ENSG00000144320	583.716	1.2027	2.30169	0.126843	9.4818	2.49927e-21	1.42166e-19	LNPK
ENSG00000102271	57.7468	1.20228	2.30103	0.332082	3.62043	0.000294117	0.00237712	KLHL4
ENSG00000165633	47.574	1.20191	2.30044	0.35959	3.34245	0.000830436	0.00589072	VSTM4
ENSG00000124225	3714.77	1.20082	2.2987	0.116907	10.2715	9.46898e-25	6.60714e-23	PMEPA1
ENSG00000196368	96.4649	1.19883	2.29553	0.252659	4.74485	2.08664e-06	2.76105e-05	NUDT11
ENSG00000079257	1136.27	1.19837	2.2948	0.101665	11.7874	4.53353e-32	4.54069e-30	LXN
ENSG00000264058	52.844	1.19721	2.29295	0.36193	3.30784	0.0009402	0.00657135
ENSG00000124216	28.7194	1.19501	2.28947	0.454343	2.6302	0.00853346	0.042948	SNAI1
ENSG00000176485	1131.27	1.19163	2.2841	0.108067	11.0267	2.84082e-28	2.39786e-26	PLAAT3
ENSG00000114923	80.2203	1.18909	2.28009	0.297613	3.99543	6.4577e-05	0.000622658	SLC4A3
ENSG00000279047	80.9629	1.18898	2.27991	0.277812	4.2798	1.87062e-05	0.00020268	PCDHB1-AS1
ENSG00000137801	3664.05	1.18867	2.27943	0.105901	11.2244	3.09439e-29	2.76816e-27	THBS1
ENSG00000136098	94.1339	1.18781	2.27807	0.374497	3.17176	0.00151517	0.0099271	NEK3
ENSG00000114315	113.779	1.18714	2.277	0.235365	5.04381	4.56357e-07	6.73214e-06	HES1
ENSG00000088826	1856.88	1.18521	2.27397	0.0942688	12.5727	2.98311e-36	3.65179e-34	SMOX
ENSG00000146411	81.1372	1.18437	2.27264	0.286853	4.12883	3.64607e-05	0.000369067	SLC2A12
ENSG00000137273	129.782	1.18318	2.27077	0.220522	5.36536	8.07879e-08	1.3443e-06	FOXF2
ENSG00000153246	202	1.18263	2.2699	0.185296	6.38238	1.74361e-10	4.19528e-09	PLA2R1
ENSG00000124145	813.655	1.18189	2.26874	0.114226	10.3469	4.32031e-25	3.06567e-23	SDC4
ENSG00000115935	371.821	1.17863	2.26362	0.157694	7.47418	7.76896e-14	2.61039e-12	WIPF1
ENSG00000101493	228.746	1.17528	2.25837	0.211392	5.55974	2.7017e-08	4.8296e-07	ZNF516
ENSG00000169252	94.3514	1.17426	2.25677	0.255609	4.59396	4.34908e-06	5.41256e-05	ADRB2
ENSG00000134602	384.915	1.17347	2.25554	0.139933	8.38593	5.03249e-17	2.1027e-15	STK26
ENSG00000176845	40.4855	1.17236	2.25381	0.399394	2.93536	0.00333161	0.0195736	METRNL
ENSG00000158966	85.834	1.171	2.25168	0.278295	4.20776	2.57911e-05	0.000270891	CACHD1
ENSG00000164171	2226.04	1.17024	2.2505	0.083098	14.0827	4.85248e-45	7.87418e-43	ITGA2
ENSG00000186462	153.772	1.16914	2.24877	0.200374	5.83477	5.38662e-09	1.07287e-07	NAP1L2
ENSG00000038427	262.444	1.16492	2.2422	0.167301	6.96302	3.33061e-12	9.52455e-11	VCAN
ENSG00000110002	47.1696	1.16458	2.24168	0.388873	2.99476	0.00274665	0.0165242	VWA5A
ENSG00000272668	51.4746	1.1641	2.24093	0.371712	3.13172	0.00173783	0.011176
ENSG00000050555	47.9206	1.16409	2.24091	0.37645	3.09227	0.00198629	0.0125427	LAMC3
ENSG00000143995	53.1013	1.16337	2.2398	0.355329	3.27407	0.0010601	0.00730453	MEIS1
ENSG00000163697	480.254	1.16254	2.23851	0.15899	7.31204	2.63119e-13	8.44764e-12	APBB2
ENSG00000263535	31.9833	1.15768	2.23098	0.439011	2.63701	0.00836404	0.042278	AK4P1
ENSG00000171408	423.364	1.15395	2.22523	0.151116	7.63622	2.23695e-14	7.79137e-13	PDE7B
ENSG00000214435	100.425	1.14738	2.21511	0.267373	4.29131	1.77625e-05	0.000193881	AS3MT
ENSG00000152952	5449.08	1.13971	2.20336	0.0751925	15.1572	6.79223e-52	1.3165e-49	PLOD2
ENSG00000196083	164.068	1.13726	2.19964	0.231777	4.90673	9.26087e-07	1.30368e-05	IL1RAP
ENSG00000168675	46.6454	1.1352	2.19649	0.358261	3.16864	0.00153152	0.0100185	LDLRAD4
ENSG00000166741	2759.37	1.13429	2.19511	0.0916907	12.3708	3.75862e-35	4.44515e-33	NNMT
ENSG00000139289	2295.68	1.13408	2.19478	0.0825296	13.7415	5.72931e-43	8.75413e-41	PHLDA1
ENSG00000154118	87.1298	1.13308	2.19327	0.286898	3.94943	7.83389e-05	0.000745733	JPH3
ENSG00000119900	533.234	1.1328	2.19284	0.148328	7.63716	2.22069e-14	7.76056e-13	OGFRL1
ENSG00000025708	128.385	1.1327	2.19268	0.237969	4.75985	1.93734e-06	2.57815e-05	TYMP
ENSG00000186469	59.6136	1.13023	2.18893	0.335542	3.36837	0.000756139	0.0054505	GNG2
ENSG00000135540	276.928	1.12917	2.18733	0.16771	6.7329	1.66319e-11	4.40146e-10	NHSL1
ENSG00000102287	1719.16	1.12811	2.18572	0.398772	2.82897	0.00466985	0.0259915	GABRE
ENSG00000255248	336.451	1.12706	2.18413	0.198079	5.68996	1.27066e-08	2.39627e-07	MIR100HG
ENSG00000176771	450.698	1.1269	2.18388	0.162178	6.94851	3.6916e-12	1.05138e-10	NCKAP5
ENSG00000143845	78.0025	1.12679	2.18372	0.323925	3.47856	0.000504123	0.00381541	ETNK2
ENSG00000116729	430.677	1.12509	2.18114	0.140599	8.00207	1.22344e-15	4.6649e-14	WLS
ENSG00000137267	411.131	1.12377	2.17916	0.153436	7.32407	2.40557e-13	7.73515e-12	TUBB2A
ENSG00000145730	1351.1	1.1214	2.17557	0.119811	9.35968	7.99812e-21	4.33743e-19	PAM
ENSG00000031081	160.21	1.12106	2.17506	0.225999	4.96045	7.03294e-07	1.0056e-05	ARHGAP31
ENSG00000183496	55.7808	1.11934	2.17248	0.338693	3.3049	0.000950115	0.0066318	MEX3B
ENSG00000196159	262.033	1.1171	2.1691	0.159925	6.9851	2.84644e-12	8.17347e-11	FAT4
ENSG00000154864	254.217	1.11486	2.16573	0.221774	5.027	4.9821e-07	7.28793e-06	PIEZO2
ENSG00000138678	797.787	1.11434	2.16495	0.104677	10.6454	1.83112e-26	1.39385e-24	GPAT3
ENSG00000136999	35.2104	1.1132	2.16324	0.424583	2.62186	0.00874513	0.0438366	CCN3
ENSG00000169902	116.545	1.11282	2.16269	0.23104	4.81658	1.46042e-06	1.9955e-05	TPST1
ENSG00000133794	432.48	1.11245	2.16212	0.173154	6.4246	1.32221e-10	3.22585e-09	BMAL1
ENSG00000173156	135.214	1.11055	2.15928	0.243517	4.56048	5.10362e-06	6.24396e-05	RHOD
ENSG00000277209	41922.8	1.10741	2.15458	0.0834322	13.2731	3.31382e-40	4.53387e-38	RPPH1
ENSG00000163577	220.606	1.10658	2.15334	0.240469	4.60174	4.18972e-06	5.23602e-05	EIF5A2
ENSG00000117228	92.1875	1.10119	2.14531	0.271732	4.05248	5.06774e-05	0.000499449	GBP1
ENSG00000169860	63.8609	1.09614	2.13781	0.310616	3.52891	0.000417274	0.00322674	P2RY1
ENSG00000106066	98	1.09256	2.13253	0.257947	4.23562	2.27922e-05	0.000242188	CPVL
ENSG00000188158	558.47	1.09245	2.13237	0.119561	9.13722	6.40766e-20	3.29561e-18	NHS
ENSG00000148634	1424.97	1.0893	2.1277	0.10588	10.288	7.9818e-25	5.60681e-23	HERC4
ENSG00000026751	45.4044	1.08807	2.12589	0.366791	2.96646	0.0030125	0.0179353	SLAMF7
ENSG00000120708	11666.3	1.08629	2.12328	0.0769008	14.1259	2.6306e-45	4.30205e-43	TGFBI
ENSG00000166401	196.744	1.08558	2.12223	0.23086	4.70232	2.57223e-06	3.35689e-05	SERPINB8
ENSG00000139926	399.903	1.08436	2.12043	0.141631	7.6562	1.91519e-14	6.72663e-13	FRMD6
ENSG00000204611	58.391	1.07967	2.11355	0.368576	2.9293	0.00339724	0.0198866	ZNF616
ENSG00000182985	642.817	1.0784	2.1117	0.11902	9.06066	1.29658e-19	6.44685e-18	CADM1
ENSG00000269226	32.5322	1.07425	2.10563	0.416597	2.57863	0.00991921	0.0484911	TMSB15B
ENSG00000088340	121.065	1.07304	2.10386	0.287187	3.73637	0.000186696	0.00159906	FER1L4
ENSG00000253552	80.4278	1.07287	2.10361	0.293311	3.65778	0.000254412	0.00209364	HOXA-AS2
ENSG00000274265	64.7975	1.06876	2.09763	0.302975	3.52755	0.000419425	0.00324218
ENSG00000260328	37.2937	1.06795	2.09645	0.394908	2.70429	0.00684513	0.0358761
ENSG00000041982	348.379	1.06594	2.09354	0.152216	7.00281	2.50877e-12	7.2436e-11	TNC
ENSG00000099250	7825.39	1.06509	2.0923	0.0744281	14.3103	1.88583e-46	3.13302e-44	NRP1
ENSG00000136114	211.182	1.06206	2.08791	0.178375	5.9541	2.61503e-09	5.48501e-08	THSD1
ENSG00000099957	46.2497	1.0612	2.08666	0.365013	2.90729	0.00364576	0.021117	P2RX6
ENSG00000170558	1279.55	1.0593	2.08393	0.0946432	11.1926	4.43232e-29	3.88208e-27	CDH2
ENSG00000119681	873.258	1.05919	2.08375	0.129386	8.18623	2.69547e-16	1.07271e-14	LTBP2
ENSG00000148700	782.405	1.05905	2.08356	0.147249	7.19227	6.37229e-13	1.95875e-11	ADD3
ENSG00000174136	238.168	1.05869	2.08305	0.172865	6.12442	9.10164e-10	2.014e-08	RGMB
ENSG00000196876	268.597	1.05805	2.08211	0.180865	5.84993	4.91781e-09	9.84173e-08	SCN8A
ENSG00000079150	117.921	1.05387	2.07609	0.232266	4.53732	5.69734e-06	6.88614e-05	FKBP7
ENSG00000134516	60.2251	1.05365	2.07578	0.326921	3.22295	0.00126878	0.00852353	DOCK2
ENSG00000050344	722.41	1.05204	2.07346	0.175473	5.99545	2.02922e-09	4.31684e-08	NFE2L3
ENSG00000251201	113.149	1.04712	2.0664	0.245838	4.25938	2.04994e-05	0.000219991	TMED7-TICAM2
ENSG00000206597	89.4305	1.04626	2.06517	0.26246	3.98634	6.70996e-05	0.000645495	SNORA57
ENSG00000140332	401.442	1.04495	2.06329	0.141371	7.39155	1.45128e-13	4.74683e-12	TLE3
ENSG00000149260	190.584	1.04422	2.06225	0.198535	5.25962	1.44352e-07	2.32083e-06	CAPN5
ENSG00000134531	828.549	1.04305	2.06058	0.112467	9.27431	1.78771e-20	9.47398e-19	EMP1
ENSG00000169429	177.116	1.04144	2.05829	0.213112	4.88684	1.02469e-06	1.42713e-05	CXCL8
ENSG00000178301	45.1515	1.03785	2.05316	0.372003	2.78989	0.00527254	0.0288097	AQP11
ENSG00000270069	108.649	1.02786	2.039	0.275412	3.73209	0.000189895	0.00162447	MIR222HG
ENSG00000088881	44.7947	1.02745	2.03842	0.357698	2.8724	0.00407372	0.0231726	EBF4
ENSG00000187772	95.4032	1.02504	2.03501	0.254027	4.03516	5.45656e-05	0.000533998	LIN28B
ENSG00000116254	46.554	1.02468	2.03451	0.357687	2.86473	0.00417364	0.0236382	CHD5
ENSG00000212747	298.443	1.02431	2.03398	0.162967	6.28536	3.27088e-10	7.61617e-09	RTL8B
ENSG00000109929	438.763	1.02354	2.03291	0.141762	7.22016	5.19268e-13	1.61273e-11	SC5D
ENSG00000176399	37.4712	1.0227	2.03171	0.395038	2.58885	0.00962957	0.0473071	DMRTA1
ENSG00000149218	300.747	1.02233	2.0312	0.161414	6.33361	2.39484e-10	5.67095e-09	ENDOD1
ENSG00000082438	226.831	1.022	2.03073	0.190935	5.3526	8.6697e-08	1.43806e-06	COBLL1
ENSG00000196507	119.873	1.02135	2.02981	0.228619	4.46745	7.91582e-06	9.29343e-05	TCEAL3
ENSG00000170385	1611.25	1.0163	2.02272	0.0922765	11.0136	3.28552e-28	2.76208e-26	SLC30A1
ENSG00000164543	1142.78	1.01466	2.02043	0.0960193	10.5672	4.22712e-26	3.17156e-24	STK17A
ENSG00000001617	73.9976	1.01312	2.01828	0.328225	3.08667	0.00202414	0.0127317	SEMA3F
ENSG00000213694	917.284	1.01246	2.01735	0.115811	8.74233	2.28354e-18	1.06462e-16	S1PR3
ENSG00000077092	357.767	1.01171	2.01629	0.156366	6.4701	9.79386e-11	2.42621e-09	RARB
ENSG00000213160	248.268	1.0092	2.01279	0.192187	5.25113	1.51167e-07	2.42296e-06	KLHL23
ENSG00000118985	939.865	1.00772	2.01073	0.102533	9.82822	8.51102e-23	5.33416e-21	ELL2
ENSG00000169432	584.902	1.00682	2.00948	0.155914	6.45756	1.06408e-10	2.61953e-09	SCN9A
ENSG00000137936	1002.16	1.00582	2.00809	0.0973769	10.3292	5.1997e-25	3.67721e-23	BCAR3
ENSG00000134755	122.78	1.00581	2.00807	0.249865	4.0254	5.68796e-05	0.000554827	DSC2
ENSG00000151388	411.223	1.00518	2.00719	0.143168	7.02099	2.20309e-12	6.40516e-11	ADAMTS12
ENSG00000121691	1061.56	1.00252	2.0035	0.100722	9.95336	2.43819e-23	1.58999e-21	CAT
ENSG00000167637	168.793	1.00106	2.00148	0.244211	4.09918	4.1461e-05	0.000416261	ZNF283
ENSG00000187566	46.49	0.998168	1.99746	0.356678	2.79851	0.00513383	0.0281916	NHLRC1
ENSG00000122592	82.4862	0.99203	1.98898	0.27086	3.66252	0.00024975	0.00206149	HOXA7
ENSG00000120129	1252.6	0.99174	1.98858	0.0943253	10.514	7.4433e-26	5.50567e-24	DUSP1
ENSG00000078018	188.369	0.989347	1.98529	0.192662	5.13515	2.81919e-07	4.28802e-06	MAP2
ENSG00000175745	152.687	0.986611	1.98152	0.212612	4.64043	3.47683e-06	4.42435e-05	NR2F1
ENSG00000112697	2291.49	0.980104	1.97261	0.113261	8.65347	4.99573e-18	2.26354e-16	TMEM30A
ENSG00000196754	132.114	0.978172	1.96997	0.227704	4.29582	1.74052e-05	0.000190357	S100A2
ENSG00000228649	131.415	0.97815	1.96994	0.223058	4.38519	1.15885e-05	0.000131409	SNHG26
ENSG00000043355	115.41	0.978007	1.96974	0.262578	3.72463	0.000195603	0.00166649	ZIC2
ENSG00000196284	77.3882	0.977994	1.96972	0.292341	3.34539	0.00082166	0.00584034	SUPT3H
ENSG00000143797	525.365	0.977775	1.96943	0.120836	8.09176	5.88077e-16	2.30097e-14	MBOAT2
ENSG00000154065	80.4058	0.977058	1.96845	0.287813	3.39477	0.000686863	0.00501678	ANKRD29
ENSG00000165424	179.931	0.975203	1.96592	0.192767	5.05896	4.21544e-07	6.24942e-06	ZCCHC24
ENSG00000196793	51.2003	0.974855	1.96544	0.351593	2.77268	0.00555971	0.0301194	ZNF239
ENSG00000221890	328.417	0.97463	1.96514	0.156869	6.21303	5.19722e-10	1.18511e-08	NPTXR
ENSG00000291033	512.196	0.97354	1.96365	0.136876	7.11258	1.13893e-12	3.40588e-11	TXLNGY
ENSG00000154760	267.04	0.973354	1.9634	0.212404	4.58256	4.59314e-06	5.66244e-05	SLFN13
ENSG00000249242	77.9849	0.972811	1.96266	0.306096	3.17812	0.00148232	0.00975852	TMEM150C
ENSG00000122729	1336.47	0.972204	1.96184	0.100018	9.72027	2.47118e-22	1.52645e-20	ACO1
ENSG00000110092	4540.04	0.971321	1.96063	0.0837886	11.5925	4.49749e-31	4.35861e-29	CCND1
ENSG00000279170	94.2821	0.968893	1.95734	0.258847	3.74311	0.000181757	0.00155931	TSTD3
ENSG00000167202	729.996	0.96525	1.9524	0.132222	7.30024	2.87255e-13	9.18033e-12	TBC1D2B
ENSG00000012817	416.509	0.963235	1.94968	0.144286	6.67589	2.45742e-11	6.42212e-10	KDM5D
ENSG00000132170	517.809	0.962885	1.9492	0.126041	7.63944	2.18176e-14	7.63724e-13	PPARG
ENSG00000125266	176.931	0.962598	1.94882	0.192935	4.98924	6.06169e-07	8.7752e-06	EFNB2
ENSG00000115825	896.876	0.961331	1.94711	0.100539	9.56181	1.1572e-21	6.7664e-20	PRKD3
ENSG00000133805	77.1778	0.960713	1.94627	0.295419	3.25204	0.0011458	0.00782039	AMPD3
ENSG00000170837	107.688	0.95994	1.94523	0.237299	4.04528	5.2261e-05	0.000513606	GPR27
ENSG00000169184	128.77	0.959278	1.94434	0.244777	3.91899	8.89223e-05	0.000834714	MN1
ENSG00000059377	61.6461	0.958503	1.94329	0.31425	3.05013	0.00228745	0.0141123	TBXAS1
ENSG00000152284	134.539	0.958469	1.94325	0.221417	4.32879	1.49931e-05	0.000166765	TCF7L1
ENSG00000050165	287.273	0.957298	1.94167	0.174035	5.50062	3.78452e-08	6.64052e-07	DKK3
ENSG00000181744	208.405	0.957292	1.94166	0.180235	5.31136	1.0881e-07	1.77116e-06	DIPK2A
ENSG00000165801	427.779	0.950504	1.93255	0.13806	6.88472	5.79e-12	1.60745e-10	ARHGEF40
ENSG00000176788	2429.46	0.950094	1.932	0.0966214	9.83316	8.1034e-23	5.10929e-21	BASP1
ENSG00000169504	1130.4	0.947625	1.9287	0.0993642	9.53689	1.47187e-21	8.5348e-20	CLIC4
ENSG00000113319	109.981	0.947291	1.92825	0.324544	2.91884	0.00351342	0.0204746	RASGRF2
ENSG00000198846	86.0881	0.946936	1.92777	0.262938	3.60137	0.000316543	0.00253489	TOX
ENSG00000115365	991.528	0.945498	1.92585	0.0981448	9.63371	5.76118e-22	3.43586e-20	LANCL1
ENSG00000181104	484.604	0.943374	1.92302	0.126747	7.44298	9.84377e-14	3.2812e-12	F2R
ENSG00000186318	549.748	0.940402	1.91906	0.138434	6.79312	1.09733e-11	2.96394e-10	BACE1
ENSG00000130830	218.659	0.937886	1.91572	0.180953	5.18303	2.18304e-07	3.3976e-06	MPP1
ENSG00000003096	117.975	0.933102	1.90938	0.282478	3.30328	0.000955624	0.00666136	KLHL13
ENSG00000118707	118.063	0.932863	1.90906	0.239528	3.89459	9.83658e-05	0.000911133	TGIF2
ENSG00000135318	970.563	0.930683	1.90618	0.10525	8.84255	9.35553e-19	4.51243e-17	NT5E
ENSG00000121481	365.43	0.930092	1.9054	0.15876	5.85848	4.67111e-09	9.40197e-08	RNF2
ENSG00000084234	5421.08	0.929904	1.90515	0.0786988	11.816	3.2272e-32	3.27937e-30	APLP2
ENSG00000137710	3266.81	0.928039	1.90269	0.0980229	9.46757	2.86437e-21	1.62493e-19	RDX
ENSG00000272142	56.7831	0.926248	1.90033	0.33517	2.76352	0.00571815	0.0308183	LYRM4-AS1
ENSG00000249158	80.8829	0.922159	1.89495	0.28026	3.29037	0.00100055	0.00693984	PCDHA11
ENSG00000035862	3623.65	0.922026	1.89477	0.0922891	9.99063	1.67516e-23	1.09581e-21	TIMP2
ENSG00000251493	84.2882	0.920212	1.89239	0.274204	3.35594	0.000790962	0.00566058	FOXD1
ENSG00000162738	129.74	0.918655	1.89035	0.218455	4.20523	2.60817e-05	0.000273197	VANGL2
ENSG00000157851	608.765	0.918074	1.88959	0.127834	7.18179	6.88024e-13	2.10643e-11	DPYSL5
ENSG00000109819	83.3738	0.917829	1.88927	0.296891	3.09147	0.00199171	0.0125693	PPARGC1A
ENSG00000073150	103.42	0.917078	1.88829	0.248091	3.69654	0.00021856	0.00183887	PANX2
ENSG00000119655	1361.09	0.91652	1.88756	0.0943187	9.71727	2.54516e-22	1.567e-20	NPC2
ENSG00000128655	58.0918	0.916253	1.88721	0.344564	2.65917	0.00783334	0.0399745	PDE11A
ENSG00000082074	220.23	0.915838	1.88666	0.191491	4.78266	1.72986e-06	2.32571e-05	FYB1
ENSG00000259001	406.569	0.91361	1.88375	0.190104	4.80584	1.54104e-06	2.092e-05
ENSG00000026508	18035.9	0.912341	1.8821	0.0728638	12.5212	5.71789e-36	6.83958e-34	CD44
ENSG00000164520	79.0853	0.911757	1.88134	0.31195	2.92277	0.00346934	0.0202295	RAET1E
ENSG00000171150	1500.84	0.909002	1.87775	0.104469	8.70115	3.28536e-18	1.49505e-16	SOCS5
ENSG00000102038	2557.34	0.908619	1.87725	0.081117	11.2013	4.0163e-29	3.53249e-27	SMARCA1
ENSG00000139629	89.421	0.908255	1.87677	0.299031	3.03733	0.00238686	0.0146222	GALNT6
ENSG00000222041	628.643	0.907448	1.87572	0.113935	7.96464	1.65707e-15	6.24998e-14	CYTOR
ENSG00000164096	506.433	0.906354	1.8743	0.122344	7.40826	1.27964e-13	4.21501e-12	C4orf3
ENSG00000188641	455.156	0.906253	1.87417	0.131961	6.86759	6.52938e-12	1.80554e-10	DPYD
ENSG00000107796	229.913	0.906126	1.87401	0.172361	5.25715	1.46302e-07	2.34857e-06	ACTA2
ENSG00000118402	75.0675	0.905782	1.87356	0.282058	3.21133	0.00132122	0.00883048	ELOVL4
ENSG00000159388	340.104	0.90437	1.87173	0.144129	6.27475	3.50208e-10	8.1364e-09	BTG2
ENSG00000156804	134	0.902456	1.86925	0.266689	3.38392	0.000714581	0.00518127	FBXO32
ENSG00000170145	714.241	0.901791	1.86838	0.136024	6.62965	3.36481e-11	8.69576e-10	SIK2
ENSG00000113328	1407.66	0.899691	1.86567	0.105596	8.52012	1.59393e-17	7.02435e-16	CCNG1
ENSG00000143479	324.763	0.897756	1.86317	0.163424	5.49342	3.94232e-08	6.90583e-07	DYRK3
ENSG00000290121	130.892	0.895627	1.86042	0.222665	4.02231	5.76293e-05	0.000560945
ENSG00000198692	317.793	0.895344	1.86005	0.162726	5.50217	3.75145e-08	6.58802e-07	EIF1AY
ENSG00000183087	83.2458	0.895329	1.86003	0.272483	3.28582	0.00101687	0.00704291	GAS6
ENSG00000168209	2520.47	0.895093	1.85973	0.0903265	9.90953	3.78425e-23	2.43741e-21	DDIT4
ENSG00000137941	147.592	0.894727	1.85926	0.25621	3.49217	0.000479116	0.00365235	TTLL7
ENSG00000233757	127.39	0.894173	1.85854	0.230943	3.87184	0.000108016	0.000989112
ENSG00000141753	9161.55	0.893979	1.85829	0.0863278	10.3556	3.94552e-25	2.81883e-23	IGFBP4
ENSG00000185404	139.197	0.893291	1.85741	0.251772	3.54802	0.000388137	0.00302941	SP140L
ENSG00000163814	563.408	0.890441	1.85374	0.123228	7.22598	4.97499e-13	1.55203e-11	CDCP1
ENSG00000151689	243.511	0.889649	1.85273	0.195772	4.5443	5.5117e-06	6.68848e-05	INPP1
ENSG00000147044	1567.32	0.88936	1.85235	0.101923	8.72582	2.64264e-18	1.21579e-16	CASK
ENSG00000143369	84.1636	0.888542	1.8513	0.268477	3.30957	0.000934404	0.00653739	ECM1
ENSG00000151090	156.441	0.888381	1.8511	0.24048	3.69419	0.000220587	0.00185295	THRB
ENSG00000123104	745.917	0.888331	1.85103	0.142958	6.21395	5.16695e-10	1.1795e-08	ITPR2
ENSG00000163584	871.46	0.887412	1.84985	0.111989	7.92408	2.29838e-15	8.54564e-14	RPL22L1
ENSG00000010818	316.055	0.88731	1.84972	0.151586	5.85349	4.81356e-09	9.66082e-08	HIVEP2
ENSG00000109452	799.558	0.886219	1.84833	0.124763	7.10325	1.21861e-12	3.63378e-11	INPP4B
ENSG00000227568	105.032	0.885476	1.84737	0.241489	3.66674	0.000245665	0.0020294	SNX18P26
ENSG00000184557	236.251	0.885061	1.84684	0.171151	5.17123	2.32553e-07	3.60596e-06	SOCS3
ENSG00000289261	50.8339	0.884973	1.84673	0.340028	2.60264	0.00925081	0.0457976
ENSG00000274266	1150.73	0.88242	1.84347	0.272133	3.2426	0.00118444	0.0080578	SNORA73A
ENSG00000178053	202.073	0.880857	1.84147	0.191844	4.59153	4.40006e-06	5.46626e-05	MLF1
ENSG00000184384	388.768	0.880088	1.84049	0.133501	6.59236	4.32891e-11	1.10914e-09	MAML2
ENSG00000216937	78.3919	0.880002	1.84038	0.284235	3.09604	0.00196123	0.0123968	CCDC7
ENSG00000119801	708.32	0.879075	1.8392	0.135119	6.50591	7.72235e-11	1.93364e-09	YPEL5
ENSG00000172667	819.835	0.877949	1.83776	0.12068	7.27502	3.46365e-13	1.10022e-11	ZMAT3
ENSG00000157827	955.945	0.877857	1.83764	0.0991044	8.8579	8.15373e-19	3.95098e-17	FMNL2
ENSG00000073921	2835.65	0.876409	1.8358	0.0830861	10.5482	5.17794e-26	3.85729e-24	PICALM
ENSG00000059758	377.325	0.875246	1.83432	0.161669	5.41382	6.16933e-08	1.05079e-06	CDK17
ENSG00000170917	119.494	0.87499	1.834	0.24057	3.63716	0.000275661	0.00224875	NUDT6
ENSG00000137821	182.949	0.874426	1.83328	0.19665	4.44662	8.72334e-06	0.000101335	LRRC49
ENSG00000139318	254.288	0.873957	1.83268	0.168492	5.18693	2.13792e-07	3.33233e-06	DUSP6
ENSG00000085063	4887.74	0.873921	1.83264	0.0831889	10.5053	8.16908e-26	6.02125e-24	CD59
ENSG00000123094	558.527	0.873817	1.8325	0.132251	6.60727	3.91474e-11	1.0092e-09	RASSF8
ENSG00000149948	207.858	0.872427	1.83074	0.203698	4.28294	1.84436e-05	0.000200353	HMGA2
ENSG00000099822	305.99	0.872133	1.83037	0.152342	5.72483	1.03539e-08	1.96856e-07	HCN2
ENSG00000124942	15120.6	0.871608	1.8297	0.069043	12.6241	1.55428e-36	1.9252e-34	AHNAK
ENSG00000155816	307.145	0.871507	1.82957	0.185575	4.69626	2.64967e-06	3.45579e-05	FMN2
ENSG00000134901	113.67	0.870776	1.82865	0.282729	3.0799	0.00207071	0.0129662	POGLUT2
ENSG00000185127	346.261	0.870613	1.82844	0.153934	5.65577	1.55151e-08	2.87924e-07	C6orf120
ENSG00000008083	455.145	0.870038	1.82771	0.133454	6.51939	7.05927e-11	1.76972e-09	JARID2
ENSG00000273398	101.652	0.868155	1.82533	0.259047	3.35135	0.000804192	0.0057337
ENSG00000141655	197.229	0.86789	1.82499	0.198865	4.36421	1.27583e-05	0.000143663	TNFRSF11A
ENSG00000100625	160.915	0.867102	1.824	0.232834	3.72412	0.000195996	0.00166916	SIX4
ENSG00000172037	1491.19	0.865274	1.82169	0.0980118	8.82827	1.06309e-18	5.06919e-17	LAMB2
ENSG00000168906	6535.91	0.863667	1.81966	0.0806494	10.7089	9.24538e-27	7.14146e-25	MAT2A
ENSG00000111860	207.991	0.863588	1.81956	0.208115	4.14958	3.33087e-05	0.000340289	CEP85L
ENSG00000108179	951.008	0.858663	1.81336	0.100555	8.53926	1.35087e-17	5.96578e-16	PPIF
ENSG00000197381	145.479	0.85659	1.81075	0.228334	3.75147	0.000175801	0.00151379	ADARB1
ENSG00000105329	1528.38	0.856555	1.81071	0.0981466	8.7273	2.60822e-18	1.2026e-16	TGFB1
ENSG00000141441	131.126	0.856363	1.81047	0.302813	2.82803	0.0046836	0.0260541	GAREM1
ENSG00000168939	57.1092	0.85543	1.8093	0.326206	2.62236	0.00873221	0.0437901	SPRY3
ENSG00000113739	274.035	0.855284	1.80911	0.179394	4.76763	1.86403e-06	2.49009e-05	STC2
ENSG00000075213	325.261	0.854941	1.80868	0.16326	5.23669	1.63483e-07	2.61235e-06	SEMA3A
ENSG00000071054	3504.68	0.85102	1.80378	0.0765479	11.1175	1.03144e-28	8.92195e-27	MAP4K4
ENSG00000120162	241.655	0.850477	1.8031	0.171504	4.95893	7.08838e-07	1.01284e-05	MOB3B
ENSG00000107485	227.468	0.85044	1.80305	0.208358	4.08163	4.47202e-05	0.000445563	GATA3
ENSG00000179630	215.705	0.850194	1.80274	0.184849	4.5994	4.23706e-06	5.28861e-05	LACC1
ENSG00000189362	191.459	0.848861	1.80108	0.274668	3.0905	0.00199821	0.0125985	NEMP2
ENSG00000175183	153.535	0.848831	1.80104	0.208545	4.07026	4.69612e-05	0.000465233	CSRP2
ENSG00000170035	658.786	0.847149	1.79894	0.114354	7.40816	1.28063e-13	4.21501e-12	UBE2E3
ENSG00000198406	761.364	0.846945	1.79869	0.123646	6.84978	7.39642e-12	2.03991e-10	BZW1P2
ENSG00000267317	59.6828	0.846594	1.79825	0.314645	2.69063	0.00713169	0.0370257
ENSG00000152127	953.454	0.846435	1.79805	0.113539	7.45501	8.9863e-14	3.00496e-12	MGAT5
ENSG00000151876	140.471	0.844659	1.79584	0.207791	4.06494	4.80439e-05	0.000475285	FBXO4
ENSG00000151612	226.346	0.844526	1.79568	0.188886	4.47108	7.78261e-06	9.16448e-05	ZNF827
ENSG00000178695	174.098	0.843241	1.79408	0.201719	4.18027	2.91166e-05	0.000301135	KCTD12
ENSG00000164379	130.231	0.842273	1.79287	0.220936	3.81229	0.000137684	0.00122332	FOXQ1
ENSG00000063660	1755.87	0.841628	1.79207	0.0998858	8.4259	3.57977e-17	1.51691e-15	GPC1
ENSG00000169621	119.791	0.841383	1.79177	0.226217	3.71936	0.000199729	0.00169574	APLF
ENSG00000155850	2062.67	0.840755	1.79099	0.0897564	9.36707	7.45718e-21	4.07575e-19	SLC26A2
ENSG00000204262	6867.01	0.840652	1.79086	0.0793777	10.5905	3.29755e-26	2.48301e-24	COL5A2
ENSG00000158089	498.589	0.840228	1.79033	0.12408	6.77168	1.27294e-11	3.4206e-10	GALNT14
ENSG00000150995	254.891	0.840036	1.79009	0.23782	3.53224	0.000412062	0.00319234	ITPR1
ENSG00000204379	160.522	0.839171	1.78902	0.230251	3.64459	0.000267818	0.00219165	XAGE1A
ENSG00000114423	294.698	0.838276	1.78791	0.183078	4.57878	4.67693e-06	5.75218e-05	CBLB
ENSG00000156515	2072.51	0.837516	1.78697	0.0996553	8.40413	4.31043e-17	1.8155e-15	HK1
ENSG00000163820	459.161	0.837047	1.78639	0.13623	6.14438	8.02751e-10	1.78197e-08	FYCO1
ENSG00000204217	1585.22	0.836244	1.7854	0.0997339	8.38475	5.08322e-17	2.11966e-15	BMPR2
ENSG00000058668	834.068	0.836173	1.78531	0.110836	7.54424	4.54935e-14	1.55607e-12	ATP2B4
ENSG00000204406	219.497	0.835407	1.78436	0.220377	3.7908	0.000150162	0.00131631	MBD5
ENSG00000287263	85.52	0.831978	1.78012	0.265001	3.13953	0.00169218	0.0109396
ENSG00000173559	564.149	0.831578	1.77963	0.122637	6.78083	1.19484e-11	3.21484e-10	NABP1
ENSG00000148926	535.705	0.831271	1.77925	0.137394	6.05029	1.44581e-09	3.13304e-08	ADM
ENSG00000174501	318.758	0.829975	1.77765	0.193682	4.28525	1.82537e-05	0.000198393	ANKRD36C
ENSG00000102302	264.763	0.82991	1.77757	0.160906	5.15774	2.49943e-07	3.84994e-06	FGD1
ENSG00000223749	91.7121	0.829649	1.77725	0.270666	3.06522	0.00217513	0.013527	MIR503HG
ENSG00000118503	116.65	0.829194	1.77669	0.284931	2.91015	0.00361251	0.0209651	TNFAIP3
ENSG00000159216	455.758	0.828181	1.77545	0.146234	5.66339	1.48409e-08	2.76391e-07	RUNX1
ENSG00000265190	321.142	0.827486	1.77459	0.151304	5.46904	4.52475e-08	7.84727e-07	ANXA8
ENSG00000240694	684.794	0.826726	1.77366	0.144271	5.73035	1.00224e-08	1.91597e-07	PNMA2
ENSG00000091436	1921.77	0.824264	1.77063	0.0866694	9.51045	1.89845e-21	1.0978e-19	MAP3K20
ENSG00000168398	275.398	0.82425	1.77061	0.201476	4.09106	4.29407e-05	0.00042988	BDKRB2
ENSG00000244257	111.57	0.823339	1.7695	0.281213	2.92781	0.00341359	0.0199433	PKD1P1
ENSG00000145685	1115.08	0.820847	1.76644	0.0925721	8.8671	7.50751e-19	3.64628e-17	LHFPL2
ENSG00000196950	1568.98	0.820613	1.76616	0.0881401	9.31033	1.27434e-20	6.80502e-19	SLC39A10
ENSG00000145715	810.906	0.820263	1.76573	0.113246	7.24317	4.38315e-13	1.37354e-11	RASA1
ENSG00000070081	895.157	0.820153	1.76559	0.122988	6.66857	2.583e-11	6.73348e-10	NUCB2
ENSG00000166250	326.433	0.818536	1.76361	0.165784	4.93735	7.91906e-07	1.12463e-05	CLMP
ENSG00000169100	4711.23	0.817997	1.76296	0.0898842	9.10057	8.98594e-20	4.53259e-18	SLC25A6
ENSG00000218336	598.004	0.817906	1.76285	0.12516	6.53489	6.36567e-11	1.60352e-09	TENM3
ENSG00000170949	294.688	0.815287	1.75965	0.156803	5.19943	1.99896e-07	3.13675e-06	ZNF160
ENSG00000253537	83.9802	0.814974	1.75927	0.270147	3.01678	0.00255472	0.0155278	PCDHGA7
ENSG00000143507	178.663	0.814787	1.75904	0.208596	3.90606	9.3813e-05	0.00087396	DUSP10
ENSG00000075426	4780.73	0.814479	1.75866	0.109443	7.44201	9.91631e-14	3.30013e-12	FOSL2
ENSG00000135299	104.309	0.814073	1.75817	0.265785	3.0629	0.00219204	0.0136119	ANKRD6
ENSG00000067048	1345.85	0.813887	1.75794	0.0958705	8.48944	2.07628e-17	8.99849e-16	DDX3Y
ENSG00000118640	80.9707	0.813802	1.75784	0.285675	2.8487	0.00438983	0.0246956	VAMP8
ENSG00000130821	147.697	0.813713	1.75773	0.25931	3.138	0.00170105	0.0109935	SLC6A8
ENSG00000115325	65.0191	0.810258	1.75352	0.29872	2.71243	0.0066792	0.0351208	DOK1
ENSG00000140564	938.129	0.809875	1.75306	0.120285	6.73298	1.66224e-11	4.40146e-10	FURIN
ENSG00000132561	301.534	0.809317	1.75238	0.159429	5.07634	3.8477e-07	5.73267e-06	MATN2
ENSG00000147119	124.968	0.809198	1.75224	0.228966	3.53414	0.00040911	0.00317361	CHST7
ENSG00000165821	154.236	0.808422	1.7513	0.211357	3.82491	0.000130817	0.00116876	SALL2
ENSG00000155846	153.044	0.808182	1.751	0.219056	3.68939	0.000224795	0.00188376	PPARGC1B
ENSG00000238266	459.264	0.807766	1.7505	0.135225	5.97348	2.32244e-09	4.91563e-08	LINC00707
ENSG00000166681	1438.01	0.807505	1.75018	0.112233	7.19493	6.24943e-13	1.92381e-11	BEX3
ENSG00000041353	1195.7	0.80707	1.74965	0.143148	5.63801	1.72025e-08	3.17829e-07	RAB27B
ENSG00000177283	270.14	0.805996	1.74835	0.173589	4.64312	3.43183e-06	4.37773e-05	FZD8
ENSG00000233608	78.4164	0.805318	1.74753	0.293223	2.74643	0.00602471	0.0321559	TWIST2
ENSG00000081320	362.14	0.80487	1.74699	0.160019	5.02985	4.90855e-07	7.19039e-06	STK17B
ENSG00000091656	309.329	0.800694	1.74194	0.191437	4.18255	2.88254e-05	0.000298419	ZFHX4
ENSG00000196371	78.4289	0.80066	1.7419	0.285769	2.80177	0.00508231	0.0279747	FUT4
ENSG00000151500	225.158	0.800489	1.74169	0.177315	4.5145	6.34669e-06	7.60912e-05	THYN1
ENSG00000092096	128.1	0.80018	1.74132	0.221276	3.61621	0.00029895	0.00240967	SLC22A17
ENSG00000082153	4623.32	0.799857	1.74093	0.0823851	9.70876	2.76683e-22	1.69848e-20	BZW1
ENSG00000278318	140.884	0.799268	1.74022	0.251695	3.17554	0.00149559	0.0098265	ZNF229
ENSG00000071967	1196.57	0.796196	1.73652	0.108443	7.34208	2.10305e-13	6.82528e-12	CYBRD1
ENSG00000225614	528.625	0.796134	1.73644	0.128419	6.19951	5.66407e-10	1.28736e-08	ZNF469
ENSG00000152256	176.185	0.794482	1.73445	0.211327	3.75949	0.000170258	0.00147213	PDK1
ENSG00000136842	181.793	0.793889	1.73374	0.208259	3.81203	0.000137831	0.00122396	TMOD1
ENSG00000152137	173.391	0.793748	1.73357	0.191681	4.14097	3.45836e-05	0.000351939	HSPB8
ENSG00000152953	322.921	0.792887	1.73254	0.153235	5.17432	2.28737e-07	3.5494e-06	STK32B
ENSG00000122591	674.766	0.791786	1.73122	0.13027	6.07805	1.21652e-09	2.65386e-08	HYCC1
ENSG00000155760	257.51	0.789938	1.729	0.183933	4.2947	1.74931e-05	0.000191218	FZD7
ENSG00000109189	263.389	0.789464	1.72843	0.176644	4.46923	7.85017e-06	9.22153e-05	USP46
ENSG00000071051	264.594	0.788532	1.72732	0.16972	4.64607	3.38324e-06	4.32101e-05	NCK2
ENSG00000067840	67.7441	0.787599	1.7262	0.302187	2.60633	0.00915187	0.045434	PDZD4
ENSG00000188766	121.184	0.785563	1.72376	0.285716	2.74946	0.00596942	0.0319096	SPRED3
ENSG00000183722	149.428	0.785086	1.7232	0.202296	3.88088	0.000104078	0.000957681	LHFPL6
ENSG00000162512	489.562	0.784663	1.72269	0.140646	5.57898	2.4194e-08	4.35845e-07	SDC3
ENSG00000138311	83.5313	0.784366	1.72234	0.278914	2.81222	0.00492016	0.0271823	ZNF365
ENSG00000144136	2682.71	0.783205	1.72095	0.0773797	10.1216	4.43226e-24	3.0026e-22	SLC20A1
ENSG00000117139	1242.55	0.782823	1.72049	0.0928395	8.432	3.39796e-17	1.44279e-15	KDM5B
ENSG00000177556	696.121	0.782788	1.72045	0.122955	6.36644	1.93471e-10	4.63909e-09	ATOX1
ENSG00000124006	496.341	0.782023	1.71954	0.12494	6.25916	3.87048e-10	8.95256e-09	OBSL1
ENSG00000127124	260.459	0.781665	1.71911	0.193564	4.03827	5.38469e-05	0.000527952	HIVEP3
ENSG00000099284	550.739	0.780846	1.71814	0.131179	5.9525	2.64072e-09	5.53336e-08	MACROH2A2
ENSG00000107554	1695.03	0.78037	1.71757	0.0829519	9.4075	5.08075e-21	2.8211e-19	DNMBP
ENSG00000169297	266.597	0.778214	1.71501	0.168504	4.61836	3.86778e-06	4.86271e-05	NR0B1
ENSG00000013016	420.949	0.777765	1.71447	0.135699	5.73153	9.95275e-09	1.90614e-07	EHD3
ENSG00000101856	1891.74	0.777518	1.71418	0.094552	8.22318	1.98171e-16	7.94695e-15	PGRMC1
ENSG00000162694	170.161	0.776928	1.71348	0.206636	3.75988	0.000169994	0.00147106	EXTL2
ENSG00000144233	500.189	0.776833	1.71337	0.198349	3.9165	8.98443e-05	0.000842402	AMMECR1L
ENSG00000136010	142.207	0.77672	1.71323	0.239112	3.24835	0.00116076	0.00791215	ALDH1L2
ENSG00000118369	93.249	0.776357	1.7128	0.281417	2.75874	0.00580243	0.0311843	USP35
ENSG00000104833	256.562	0.773516	1.70943	0.177547	4.35667	1.32055e-05	0.000148299	TUBB4A
ENSG00000002586	1755.15	0.772962	1.70877	0.0976053	7.91926	2.38927e-15	8.85212e-14	CD99
ENSG00000105926	663.841	0.770573	1.70595	0.177683	4.33679	1.44579e-05	0.000161154	PALS2
ENSG00000236824	99.6298	0.770476	1.70583	0.288858	2.66732	0.00764587	0.0391898	BCYRN1
ENSG00000120256	917.619	0.769851	1.70509	0.122791	6.26959	3.62001e-10	8.39176e-09	LRP11
ENSG00000276547	99.0431	0.769579	1.70477	0.246498	3.12205	0.00179595	0.0114863	PCDHGB5
ENSG00000179242	405.094	0.768649	1.70367	0.139988	5.49083	4.00045e-08	7.00178e-07	CDH4
ENSG00000137760	250.65	0.768385	1.70336	0.164164	4.6806	2.86032e-06	3.71433e-05	ALKBH8
ENSG00000186448	139.529	0.767765	1.70263	0.228921	3.35384	0.000796984	0.00569006	ZNF197
ENSG00000165912	416.166	0.767519	1.70234	0.142718	5.37787	7.53736e-08	1.26325e-06	PACSIN3
ENSG00000167671	493.944	0.767128	1.70188	0.135595	5.65748	1.5361e-08	2.8557e-07	UBXN6
ENSG00000134986	245.491	0.765957	1.7005	0.182502	4.19698	2.70498e-05	0.000282129	NREP
ENSG00000185222	438.935	0.765926	1.70046	0.164143	4.66622	3.06798e-06	3.95486e-05	TCEAL9
ENSG00000115756	863.545	0.765102	1.69949	0.107246	7.1341	9.74256e-13	2.93237e-11	HPCAL1
ENSG00000184371	456.735	0.764731	1.69905	0.132116	5.78833	7.10908e-09	1.39339e-07	CSF1
ENSG00000142556	200.46	0.763585	1.6977	0.201067	3.79766	0.000146069	0.00128636	ZNF614
ENSG00000235174	211.409	0.763048	1.69707	0.256581	2.97391	0.00294034	0.0175607	RPL39P3
ENSG00000134686	644.024	0.762405	1.69632	0.12531	6.08418	1.17091e-09	2.56119e-08	PHC2
ENSG00000184014	1170.26	0.76164	1.69542	0.10394	7.32771	2.34119e-13	7.55133e-12	DENND5A
ENSG00000105429	2197.49	0.759053	1.69238	0.105448	7.19836	6.09427e-13	1.87881e-11	MEGF8
ENSG00000178202	439.58	0.759048	1.69237	0.130119	5.83347	5.4286e-09	1.07778e-07	POGLUT3
ENSG00000204186	474.185	0.758962	1.69227	0.129877	5.8437	5.10547e-09	1.01978e-07	ZDBF2
ENSG00000133816	1085.32	0.758781	1.69206	0.109892	6.90481	5.0272e-12	1.405e-10	MICAL2
ENSG00000157985	858.602	0.758409	1.69162	0.118044	6.4248	1.32044e-10	3.2253e-09	AGAP1
ENSG00000114861	466.385	0.758197	1.69138	0.135465	5.59701	2.18082e-08	3.95932e-07	FOXP1
ENSG00000178385	253.225	0.757891	1.69102	0.186129	4.07185	4.66413e-05	0.000462502	PLEKHM3
ENSG00000171155	504.339	0.75715	1.69015	0.124271	6.09275	1.1099e-09	2.43538e-08	C1GALT1C1
ENSG00000215374	74.2792	0.755503	1.68822	0.283603	2.66395	0.00772287	0.0395167	FAM66B
ENSG00000197702	1660.63	0.754648	1.68722	0.0896226	8.42029	3.75562e-17	1.58821e-15	PARVA
ENSG00000128294	115.409	0.75456	1.68712	0.260763	2.89366	0.00380781	0.0219041	TPST2
ENSG00000138376	306.419	0.753784	1.68621	0.198713	3.79333	0.000148639	0.00130569	BARD1
ENSG00000120549	464.03	0.752112	1.68426	0.130488	5.76385	8.2215e-09	1.59945e-07	KIAA1217
ENSG00000157617	389.427	0.751484	1.68352	0.165664	4.53618	5.72825e-06	6.91919e-05	C2CD2
ENSG00000144642	175.657	0.751448	1.68348	0.205347	3.6594	0.000252809	0.00208267	RBMS3
ENSG00000171914	487.738	0.750491	1.68236	0.160578	4.67367	2.95862e-06	3.83247e-05	TLN2
ENSG00000183161	206.941	0.748717	1.6803	0.1752	4.27349	1.92435e-05	0.000208225	FANCF
ENSG00000121690	174.393	0.747409	1.67878	0.197547	3.78345	0.000154669	0.00135298	DEPDC7
ENSG00000138685	1439.44	0.74668	1.67793	0.0974945	7.65869	1.8784e-14	6.61963e-13	FGF2
ENSG00000145990	387.375	0.74649	1.67771	0.163009	4.57943	4.66239e-06	5.73768e-05	GFOD1
ENSG00000008277	117.432	0.746244	1.67742	0.25177	2.96399	0.00303681	0.0180493	ADAM22
ENSG00000176697	1024.02	0.74569	1.67678	0.111966	6.65998	2.73872e-11	7.12169e-10	BDNF
ENSG00000065154	1117.7	0.745484	1.67654	0.1007	7.40302	1.33119e-13	4.37454e-12	OAT
ENSG00000131067	125.41	0.745341	1.67637	0.231933	3.21361	0.00131077	0.00878026	GGT7
ENSG00000105497	160.441	0.742695	1.6733	0.267596	2.77543	0.00551287	0.0299199	ZNF175
ENSG00000109911	278.2	0.742017	1.67251	0.167062	4.44157	8.93046e-06	0.000103454	ELP4
ENSG00000134369	736.216	0.741892	1.67237	0.154341	4.80684	1.53334e-06	2.0829e-05	NAV1
ENSG00000153714	184.947	0.740516	1.67077	0.181909	4.07081	4.68501e-05	0.000464353	LURAP1L
ENSG00000187244	1053.98	0.739805	1.66995	0.103428	7.15287	8.49824e-13	2.58191e-11	BCAM
ENSG00000186522	970.645	0.739779	1.66992	0.100783	7.34034	2.13052e-13	6.90373e-12	SEPTIN10
ENSG00000225830	605.322	0.738474	1.66841	0.144695	5.10365	3.33168e-07	5.01741e-06	ERCC6
ENSG00000178764	143.292	0.736715	1.66638	0.232986	3.16206	0.00156658	0.0102064	ZHX2
ENSG00000148516	621.119	0.73574	1.66525	0.119568	6.15333	7.5873e-10	1.68783e-08	ZEB1
ENSG00000041880	233.928	0.734886	1.66427	0.193679	3.79434	0.000148036	0.00130203	PARP3
ENSG00000110013	534.156	0.734557	1.66389	0.123198	5.96239	2.48582e-09	5.22447e-08	SIAE
ENSG00000162139	247.727	0.734395	1.6637	0.177819	4.13001	3.62752e-05	0.000367545	NEU3
ENSG00000240344	223.503	0.732669	1.66171	0.18436	3.97412	7.06408e-05	0.000676762	PPIL3
ENSG00000140416	3756.18	0.731475	1.66034	0.0785525	9.31192	1.25544e-20	6.72127e-19	TPM1
ENSG00000145246	229.536	0.731078	1.65988	0.178397	4.09804	4.16672e-05	0.00041793	ATP10D
ENSG00000033170	641.433	0.730458	1.65917	0.117182	6.23355	4.55982e-10	1.05006e-08	FUT8
ENSG00000155158	103.006	0.729761	1.65836	0.250278	2.91581	0.00354771	0.0206577	TTC39B
ENSG00000175573	252.447	0.727252	1.65548	0.171962	4.22915	2.34574e-05	0.0002484	C11orf68
ENSG00000022267	429.221	0.727193	1.65542	0.132936	5.47023	4.49445e-08	7.80119e-07	FHL1
ENSG00000123989	310.643	0.726864	1.65504	0.168734	4.30776	1.64915e-05	0.000181598	CHPF
ENSG00000169213	1769.31	0.726461	1.65458	0.116269	6.24813	4.15409e-10	9.58739e-09	RAB3B
ENSG00000233426	90.5106	0.725844	1.65387	0.263429	2.75537	0.00586257	0.0314508	EIF3FP3
ENSG00000183878	204.469	0.725484	1.65346	0.180677	4.01537	5.93522e-05	0.000576262	UTY
ENSG00000163322	177.525	0.724299	1.6521	0.196578	3.68454	0.000229116	0.0019146	ABRAXAS1
ENSG00000145362	365.166	0.724112	1.65188	0.163185	4.43738	9.10625e-06	0.000105338	ANK2
ENSG00000104290	289.329	0.723489	1.65117	0.2059	3.51379	0.000441759	0.00339726	FZD3
ENSG00000198945	198.03	0.722789	1.65037	0.197743	3.6552	0.000256986	0.00211126	L3MBTL3
ENSG00000116809	144.056	0.7218	1.64924	0.237827	3.03498	0.00240551	0.0147221	ZBTB17
ENSG00000137502	238.719	0.721552	1.64895	0.196561	3.67088	0.00024172	0.00200156	RAB30
ENSG00000105835	5675.03	0.720229	1.64744	0.079475	9.06233	1.27691e-19	6.36418e-18	NAMPT
ENSG00000067066	702.135	0.72012	1.64732	0.106554	6.7583	1.39623e-11	3.73272e-10	SP100
ENSG00000134013	5013.88	0.719813	1.64697	0.0899502	8.00235	1.22071e-15	4.663e-14	LOXL2
ENSG00000117143	463.746	0.719723	1.64687	0.127436	5.6477	1.62608e-08	3.01495e-07	UAP1
ENSG00000149328	142.785	0.719351	1.64644	0.225311	3.1927	0.00140948	0.00932526	GLB1L2
ENSG00000074181	226.336	0.718725	1.64573	0.217823	3.29958	0.000968288	0.0067429	NOTCH3
ENSG00000114450	632.433	0.718347	1.6453	0.12201	5.88761	3.91811e-09	8.00173e-08	GNB4
ENSG00000115840	318.973	0.717986	1.64488	0.147724	4.86033	1.17188e-06	1.62241e-05	SLC25A12
ENSG00000179431	159.943	0.716877	1.64362	0.22051	3.25099	0.00115002	0.0078466	FJX1
ENSG00000067182	4536.83	0.713773	1.64009	0.0754828	9.4561	3.19632e-21	1.79862e-19	TNFRSF1A
ENSG00000145337	322.472	0.712584	1.63874	0.152707	4.66636	3.06576e-06	3.95486e-05	PYURF
ENSG00000255072	322.472	0.712584	1.63874	0.152707	4.66636	3.06576e-06	3.95486e-05	PIGY
ENSG00000172216	429.891	0.711488	1.63749	0.149192	4.76893	1.85211e-06	2.47734e-05	CEBPB
ENSG00000106701	111.766	0.711386	1.63738	0.246682	2.88381	0.00392892	0.0224833	FSD1L
ENSG00000154114	330.753	0.710591	1.63647	0.16383	4.33736	1.44207e-05	0.000160825	TBCEL
ENSG00000163710	266.675	0.709306	1.63502	0.17178	4.12915	3.6411e-05	0.000368743	PCOLCE2
ENSG00000106366	3263.54	0.708477	1.63408	0.084018	8.43244	3.38529e-17	1.44033e-15	SERPINE1
ENSG00000197128	113.23	0.7075	1.63297	0.245515	2.88169	0.00395544	0.0225919	ZNF772
ENSG00000042429	300.388	0.707291	1.63274	0.162131	4.36246	1.28609e-05	0.000144663	MED17
ENSG00000143641	2355.6	0.704998	1.63014	0.0829255	8.50158	1.87024e-17	8.17322e-16	GALNT2
ENSG00000162734	1613.66	0.704378	1.62944	0.101991	6.9063	4.97465e-12	1.39594e-10	PEA15
ENSG00000154153	114.999	0.704121	1.62915	0.260805	2.6998	0.00693807	0.0362367	RETREG1
ENSG00000161791	301.547	0.701988	1.62674	0.161258	4.35321	1.34161e-05	0.000150182	FMNL3
ENSG00000166831	190.619	0.699594	1.62405	0.192897	3.62678	0.000286982	0.00232935	RBPMS2
ENSG00000138061	463.55	0.69892	1.62329	0.129715	5.38811	7.12044e-08	1.20073e-06	CYP1B1
ENSG00000166025	645.674	0.698916	1.62328	0.119031	5.8717	4.3135e-09	8.74947e-08	AMOTL1
ENSG00000196628	412.41	0.698607	1.62294	0.196353	3.55791	0.000373821	0.00292749	TCF4
ENSG00000113758	995.95	0.6986	1.62293	0.140132	4.98528	6.18706e-07	8.93198e-06	DBN1
ENSG00000156973	201.784	0.698119	1.62239	0.178911	3.90205	9.53828e-05	0.000887005	PDE6D
ENSG00000166704	113.185	0.697793	1.62202	0.229385	3.04202	0.00234997	0.014447	ZNF606
ENSG00000169783	91.1962	0.697242	1.6214	0.264892	2.63218	0.00848393	0.0427835	LINGO1
ENSG00000184254	742.1	0.696548	1.62062	0.123911	5.62136	1.8946e-08	3.46978e-07	ALDH1A3
ENSG00000130529	206.666	0.696289	1.62033	0.185754	3.74844	0.000177936	0.00153029	TRPM4
ENSG00000164576	495.927	0.695043	1.61893	0.160028	4.34326	1.40382e-05	0.000156893	SAP30L
ENSG00000157240	103.076	0.694592	1.61843	0.248185	2.79868	0.00513119	0.0281845	FZD1
ENSG00000148841	710.721	0.693492	1.61719	0.113523	6.10883	1.00367e-09	2.20924e-08	ITPRIP
ENSG00000264230	822.96	0.69154	1.61501	0.104765	6.60089	4.08706e-11	1.05104e-09	ANXA8L1
ENSG00000152219	331.285	0.691413	1.61486	0.16974	4.07338	4.63366e-05	0.000459699	ARL14EP
ENSG00000118495	161.04	0.69118	1.6146	0.197665	3.49673	0.000471	0.00359965	PLAGL1
ENSG00000163481	246.06	0.69084	1.61422	0.211397	3.26797	0.0010832	0.00744163	RNF25
ENSG00000197557	206.851	0.690497	1.61384	0.17547	3.93512	8.31548e-05	0.000784443	TTC30A
ENSG00000136379	386.898	0.688966	1.61213	0.133502	5.16072	2.46002e-07	3.79773e-06	ABHD17C
ENSG00000148344	1068.8	0.687823	1.61085	0.10516	6.54075	6.12129e-11	1.54568e-09	PTGES
ENSG00000134352	4067.9	0.687171	1.61012	0.0753356	9.12147	7.41156e-20	3.78405e-18	IL6ST
ENSG00000182287	229.845	0.686436	1.6093	0.190217	3.60869	0.000307746	0.002472	AP1S2
ENSG00000115526	284.103	0.685991	1.60881	0.169342	4.05092	5.10172e-05	0.000502562	CHST10
ENSG00000070214	1767.46	0.685945	1.60876	0.0958202	7.15867	8.14645e-13	2.48224e-11	SLC44A1
ENSG00000054965	1286.98	0.684908	1.6076	0.10595	6.46447	1.01657e-10	2.50941e-09	FAM168A
ENSG00000274333	258.636	0.683254	1.60576	0.195563	3.49377	0.00047625	0.00363446
ENSG00000183688	770.864	0.68324	1.60574	0.106672	6.40506	1.5031e-10	3.64593e-09	RFLNB
ENSG00000180543	686.002	0.681558	1.60387	0.125624	5.42538	5.78321e-08	9.89051e-07	TSPYL5
ENSG00000158186	165.784	0.681553	1.60387	0.203097	3.35579	0.000791373	0.00566159	MRAS
ENSG00000138411	131.836	0.679295	1.60136	0.262142	2.59132	0.00956081	0.0470245	HECW2
ENSG00000118922	222.832	0.678127	1.60006	0.184316	3.67915	0.000234016	0.00194778	KLF12
ENSG00000184232	121.154	0.678048	1.59997	0.24413	2.77741	0.00547946	0.0297617	OAF
ENSG00000069974	274.403	0.677828	1.59973	0.162095	4.18166	2.89386e-05	0.000299442	RAB27A
ENSG00000149547	1127.14	0.677269	1.59911	0.0979234	6.91631	4.6355e-12	1.30775e-10	EI24
ENSG00000198142	352.042	0.676448	1.5982	0.138476	4.88496	1.03449e-06	1.43983e-05	SOWAHC
ENSG00000114331	664.269	0.674607	1.59616	0.121361	5.5587	2.71797e-08	4.85454e-07	ACAP2
ENSG00000144369	278.023	0.674049	1.59555	0.158364	4.25633	2.07813e-05	0.000222173	FAM171B
ENSG00000150630	163.894	0.6736	1.59505	0.195697	3.44205	0.000577326	0.0043069	VEGFC
ENSG00000100592	308.122	0.6731	1.5945	0.212726	3.16417	0.00155528	0.0101517	DAAM1
ENSG00000177409	340.154	0.672959	1.59434	0.144904	4.64417	3.41445e-06	4.35821e-05	SAMD9L
ENSG00000168461	958.957	0.672575	1.59392	0.113815	5.90937	3.43427e-09	7.0897e-08	RAB31
ENSG00000196639	140.272	0.672427	1.59375	0.208286	3.22838	0.00124493	0.00839028	HRH1
ENSG00000175471	223.217	0.672381	1.5937	0.175243	3.83684	0.000124629	0.00112034	MCTP1
ENSG00000167680	136.29	0.672011	1.59329	0.210464	3.19299	0.00140806	0.00932162	SEMA6B
ENSG00000168275	448.494	0.67125	1.59245	0.144047	4.65992	3.16325e-06	4.07017e-05	COA6
ENSG00000115677	8152.63	0.67112	1.59231	0.0739947	9.06983	1.19198e-19	5.95508e-18	HDLBP
ENSG00000115128	955.044	0.669463	1.59048	0.104152	6.42775	1.29505e-10	3.16698e-09	SF3B6
ENSG00000128654	443.93	0.66823	1.58912	0.127092	5.25786	1.45741e-07	2.34136e-06	MTX2
ENSG00000086062	3819.42	0.667851	1.5887	0.0981059	6.80745	9.9344e-12	2.69026e-10	B4GALT1
ENSG00000183421	320.608	0.667793	1.58864	0.160414	4.16294	3.14178e-05	0.000322387	RIPK4
ENSG00000084093	1196.19	0.66588	1.58654	0.0975789	6.82401	8.85314e-12	2.40992e-10	REST
ENSG00000253368	939.652	0.665264	1.58586	0.119576	5.56354	2.64362e-08	4.73387e-07	TRNP1
ENSG00000160094	328	0.664752	1.5853	0.189172	3.514	0.000441409	0.00339581	ZNF362
ENSG00000113273	427.262	0.664598	1.58513	0.132905	5.00053	5.71725e-07	8.29953e-06	ARSB
ENSG00000139910	162.176	0.664555	1.58508	0.209641	3.16997	0.00152453	0.00997905	NOVA1
ENSG00000131171	828.499	0.664175	1.58466	0.109662	6.05654	1.39078e-09	3.01691e-08	SH3BGRL
ENSG00000163629	797.974	0.66356	1.58399	0.118017	5.62256	1.88148e-08	3.44877e-07	PTPN13
ENSG00000178538	230.068	0.663443	1.58386	0.180069	3.68438	0.000229261	0.00191505	CA8
ENSG00000134590	1211.93	0.663395	1.58381	0.0937707	7.07466	1.49817e-12	4.4233e-11	RTL8C
ENSG00000167601	7558.86	0.662445	1.58276	0.0797288	8.30873	9.67312e-17	3.97034e-15	AXL
ENSG00000119938	219.747	0.661881	1.58214	0.17014	3.89022	0.000100154	0.000924802	PPP1R3C
ENSG00000162591	126.04	0.661718	1.58197	0.24311	2.72189	0.0064909	0.0343116	MEGF6
ENSG00000118515	252.281	0.661623	1.58186	0.169068	3.91335	9.1026e-05	0.000851787	SGK1
ENSG00000200320	171.058	0.661057	1.58124	0.20658	3.20001	0.00137424	0.00912082	SNORA63
ENSG00000246273	98.9049	0.660198	1.5803	0.256664	2.57223	0.0101046	0.0492593	SBF2-AS1
ENSG00000033178	1035.9	0.659248	1.57926	0.128004	5.15023	2.60173e-07	3.99281e-06	UBA6
ENSG00000048649	1070.31	0.659031	1.57902	0.136858	4.81543	1.4688e-06	2.00563e-05	RSF1
ENSG00000186222	100.881	0.658788	1.57876	0.241333	2.72978	0.00633758	0.0336541	BLOC1S4
ENSG00000245680	139.105	0.65838	1.57831	0.242098	2.71948	0.00653847	0.0345282	ZNF585B
ENSG00000085662	22554.3	0.658062	1.57796	0.0884511	7.43985	1.00802e-13	3.34403e-12	AKR1B1
ENSG00000071082	3460.93	0.657874	1.57776	0.0798672	8.23709	1.76443e-16	7.08921e-15	RPL31
ENSG00000095739	257.962	0.657674	1.57754	0.180514	3.64335	0.000269117	0.00219884	BAMBI
ENSG00000283293	97222.7	0.657467	1.57731	0.0782585	8.40121	4.41893e-17	1.85374e-15	RN7SK
ENSG00000028116	389.199	0.657289	1.57712	0.137416	4.78321	1.72519e-06	2.32092e-05	VRK2
ENSG00000123933	390.417	0.657158	1.57697	0.198959	3.30298	0.000956622	0.0066661	MXD4
ENSG00000206538	617.04	0.656761	1.57654	0.127946	5.13311	2.84993e-07	4.32929e-06	VGLL3
ENSG00000166575	368.393	0.656114	1.57583	0.178502	3.67567	0.00023723	0.00197139	TMEM135
ENSG00000145632	4319.86	0.655865	1.57556	0.0715047	9.17234	4.62875e-20	2.39243e-18	PLK2
ENSG00000113209	111.313	0.655862	1.57556	0.242772	2.70156	0.00690157	0.0360996	PCDHB5
ENSG00000048471	286.319	0.65263	1.57203	0.209805	3.11066	0.00186671	0.0118916	SNX29
ENSG00000164211	562.258	0.652039	1.57139	0.126347	5.16071	2.4601e-07	3.79773e-06	STARD4
ENSG00000166311	183.023	0.651841	1.57117	0.208224	3.13047	0.00174525	0.0112134	SMPD1
ENSG00000176720	164.796	0.65145	1.57075	0.197533	3.29793	0.00097402	0.00677606	BOK
ENSG00000137693	1540.4	0.650984	1.57024	0.0997727	6.52467	6.81511e-11	1.71056e-09	YAP1
ENSG00000161638	718.012	0.649666	1.5688	0.116198	5.59103	2.25724e-08	4.08391e-07	ITGA5
ENSG00000135334	475.985	0.649451	1.56857	0.137888	4.70998	2.47741e-06	3.24326e-05	AKIRIN2
ENSG00000114166	313.277	0.649377	1.56849	0.158172	4.1055	4.03437e-05	0.000405822	KAT2B
ENSG00000067992	690.461	0.649287	1.56839	0.135682	4.78537	1.70674e-06	2.29757e-05	PDK3
ENSG00000147100	768.162	0.648987	1.56807	0.118588	5.47262	4.43431e-08	7.71599e-07	SLC16A2
ENSG00000058063	648.143	0.648775	1.56784	0.118734	5.46411	4.65238e-08	8.04862e-07	ATP11B
ENSG00000175602	165.257	0.648295	1.56732	0.250667	2.58628	0.00970192	0.0476067	CCDC85B
ENSG00000073711	248.637	0.648097	1.5671	0.177872	3.64361	0.00026884	0.00219829	PPP2R3A
ENSG00000187838	285.493	0.647284	1.56622	0.161297	4.01301	5.99505e-05	0.0005818	PLSCR3
ENSG00000180398	3870.5	0.646584	1.56546	0.0806727	8.0149	1.10222e-15	4.21806e-14	MCFD2
ENSG00000147650	471.404	0.645524	1.56431	0.158438	4.07429	4.61544e-05	0.000458108	LRP12
ENSG00000138758	1479.47	0.645516	1.5643	0.11983	5.38692	7.16759e-08	1.20513e-06	SEPTIN11
ENSG00000135047	5123.19	0.645253	1.56401	0.0736256	8.76397	1.88495e-18	8.88685e-17	CTSL
ENSG00000112139	321.238	0.644892	1.56362	0.201676	3.19766	0.00138549	0.00918673	MDGA1
ENSG00000163872	547.176	0.644632	1.56334	0.138729	4.64668	3.37313e-06	4.31073e-05	YEATS2
ENSG00000131845	174.551	0.643517	1.56213	0.189602	3.39403	0.000688717	0.00502682	ZNF304
ENSG00000151914	5726.32	0.643337	1.56194	0.0861647	7.46636	8.24438e-14	2.76127e-12	DST
ENSG00000018510	1488.23	0.643236	1.56183	0.0942193	6.82701	8.67041e-12	2.36633e-10	AGPS
ENSG00000177311	4573.37	0.64298	1.56155	0.0846515	7.59561	3.06344e-14	1.05995e-12	ZBTB38
ENSG00000114480	826.248	0.642053	1.56055	0.114016	5.63124	1.78919e-08	3.28824e-07	GBE1
ENSG00000185305	220.4	0.641837	1.56031	0.191169	3.35744	0.000786683	0.0056396	ARL15
ENSG00000284879	155.23	0.640728	1.55912	0.208469	3.0735	0.00211566	0.0132082
ENSG00000023171	3168.33	0.64019	1.55853	0.0761787	8.40379	4.32306e-17	1.81716e-15	GRAMD1B
ENSG00000162959	576.329	0.638855	1.55709	0.122679	5.20753	1.91368e-07	3.0165e-06	MEMO1
ENSG00000138448	2539.13	0.638065	1.55624	0.0920947	6.92836	4.25733e-12	1.20594e-10	ITGAV
ENSG00000116717	212.925	0.636909	1.55499	0.179984	3.53869	0.000402114	0.00312452	GADD45A
ENSG00000173611	205.688	0.635896	1.5539	0.191198	3.32585	0.000881506	0.00621089	SCAI
ENSG00000117519	1642.65	0.635111	1.55306	0.100725	6.30542	2.87418e-10	6.73742e-09	CNN3
ENSG00000175115	1648.23	0.634519	1.55242	0.0902175	7.03321	2.01833e-12	5.89258e-11	PACS1
ENSG00000105245	482.952	0.633587	1.55142	0.14522	4.36296	1.28315e-05	0.00014441	NUMBL
ENSG00000133216	1314.45	0.633232	1.55104	0.123418	5.1308	2.88511e-07	4.37956e-06	EPHB2
ENSG00000155755	378.828	0.633055	1.55085	0.150512	4.20602	2.5991e-05	0.00027258	TMEM237
ENSG00000134954	617.382	0.632622	1.55038	0.115098	5.49636	3.87712e-08	6.7973e-07	ETS1
ENSG00000114023	355.83	0.632579	1.55033	0.141047	4.48489	7.29524e-06	8.63856e-05	FAM162A
ENSG00000115310	4845.18	0.630648	1.54826	0.0886068	7.11737	1.10006e-12	3.29909e-11	RTN4
ENSG00000262454	201.958	0.630363	1.54795	0.215109	2.93044	0.00338487	0.0198308	MIR193BHG
ENSG00000091317	1178.83	0.630086	1.54766	0.104804	6.01206	1.83176e-09	3.90869e-08	CMTM6
ENSG00000049323	300.119	0.629852	1.54741	0.148932	4.22913	2.346e-05	0.0002484	LTBP1
ENSG00000115993	718.167	0.629648	1.54719	0.107349	5.86544	4.47938e-09	9.05536e-08	TRAK2
ENSG00000105426	2948.86	0.628557	1.54602	0.101736	6.17829	6.48005e-10	1.46014e-08	PTPRS
ENSG00000109475	1787.52	0.628528	1.54599	0.0930907	6.75178	1.46041e-11	3.89932e-10	RPL34
ENSG00000185686	1907.04	0.628375	1.54582	0.0847048	7.41841	1.18533e-13	3.91365e-12	PRAME
ENSG00000005893	2031.62	0.627963	1.54538	0.113159	5.54936	2.86719e-08	5.11233e-07	LAMP2
ENSG00000168234	213.464	0.627044	1.5444	0.194123	3.23013	0.00123732	0.0083551	TTC39C
ENSG00000169756	888.439	0.626996	1.54435	0.103705	6.04596	1.48526e-09	3.21187e-08	LIMS1
ENSG00000114796	164.278	0.626628	1.54395	0.229664	2.72845	0.00636318	0.033773	KLHL24
ENSG00000177707	910.29	0.625772	1.54304	0.104768	5.97293	2.33024e-09	4.92717e-08	NECTIN3
ENSG00000021762	179.759	0.625631	1.54289	0.199756	3.13197	0.0017364	0.0111737	OSBPL5
ENSG00000170500	631.943	0.625394	1.54263	0.115918	5.39516	6.84619e-08	1.1576e-06	LONRF2
ENSG00000198960	311.37	0.625089	1.54231	0.169759	3.68221	0.000231216	0.00192831	ARMCX6
ENSG00000163466	2697.38	0.62431	1.54147	0.078222	7.98125	1.44859e-15	5.48342e-14	ARPC2
ENSG00000213190	944.889	0.624298	1.54146	0.108681	5.74434	9.22783e-09	1.78198e-07	MLLT11
ENSG00000173530	480.038	0.623997	1.54114	0.123341	5.05912	4.21196e-07	6.24869e-06	TNFRSF10D
ENSG00000049449	3815.57	0.623132	1.54022	0.0731474	8.51886	1.61138e-17	7.08635e-16	RCN1
ENSG00000145555	4173.42	0.622711	1.53977	0.0847812	7.34492	2.05887e-13	6.69227e-12	MYO10
ENSG00000151693	1444.52	0.622272	1.5393	0.0957332	6.50007	8.02839e-11	2.00308e-09	ASAP2
ENSG00000092445	191.285	0.621566	1.53854	0.188539	3.29675	0.000978119	0.00680006	TYRO3
ENSG00000167785	150.683	0.621185	1.53814	0.215962	2.87636	0.00402285	0.0229268	ZNF558
ENSG00000133316	535.446	0.620535	1.53744	0.131005	4.73672	2.17205e-06	2.86319e-05	WDR74
ENSG00000115828	357.159	0.619837	1.5367	0.147498	4.20234	2.64167e-05	0.000276353	QPCT
ENSG00000137942	797.798	0.619456	1.5363	0.116403	5.32165	1.0283e-07	1.68562e-06	FNBP1L
ENSG00000026025	15426.1	0.619173	1.53599	0.0717617	8.62818	6.23357e-18	2.81223e-16	VIM
ENSG00000171889	214.733	0.618955	1.53576	0.173982	3.55758	0.000374286	0.00293004	MIR31HG
ENSG00000204370	498.996	0.618556	1.53534	0.137171	4.50937	6.50199e-06	7.78194e-05	SDHD
ENSG00000265763	289.92	0.618004	1.53475	0.164354	3.76021	0.000169772	0.00146974	ZNF488
ENSG00000170734	514.293	0.617977	1.53472	0.145832	4.23759	2.25934e-05	0.000240318	POLH
ENSG00000170903	319.473	0.616865	1.53354	0.15318	4.02706	5.64788e-05	0.000551432	MSANTD4
ENSG00000122406	5371.79	0.616724	1.53339	0.112356	5.489	4.04225e-08	7.06905e-07	RPL5
ENSG00000166689	397.514	0.616278	1.53291	0.140273	4.3934	1.11591e-05	0.000126815	PLEKHA7
ENSG00000124098	313.699	0.616242	1.53288	0.155072	3.9739	7.07065e-05	0.000677081	FAM210B
ENSG00000179862	218.019	0.614378	1.5309	0.178606	3.43985	0.00058204	0.00433455	CITED4
ENSG00000136026	2127.26	0.614304	1.53082	0.0868877	7.07009	1.54833e-12	4.55854e-11	CKAP4
ENSG00000197121	260.55	0.61413	1.53063	0.163009	3.76746	0.000164916	0.00143066	PGAP1
ENSG00000171208	1714.95	0.614049	1.53055	0.082171	7.47281	7.84982e-14	2.63334e-12	NETO2
ENSG00000123636	644.297	0.613921	1.53041	0.113137	5.42634	5.752e-08	9.84519e-07	BAZ2B
ENSG00000132669	1030.22	0.613465	1.52993	0.1036	5.92149	3.19031e-09	6.61871e-08	RIN2
ENSG00000118276	203.733	0.61285	1.52928	0.179575	3.41278	0.000643041	0.00473138	B4GALT6
ENSG00000144366	387.844	0.612417	1.52882	0.160568	3.81408	0.000136692	0.00121605	GULP1
ENSG00000214078	1734.86	0.612299	1.52869	0.104965	5.83337	5.43189e-09	1.07778e-07	CPNE1
ENSG00000174306	516.916	0.61023	1.5265	0.125777	4.85167	1.22426e-06	1.68602e-05	ZHX3
ENSG00000182272	132.939	0.60942	1.52565	0.221073	2.75665	0.00583963	0.031368	B4GALNT4
ENSG00000178996	608.699	0.609353	1.52558	0.118348	5.14882	2.62125e-07	4.01982e-06	SNX18
ENSG00000152661	713.63	0.608605	1.52478	0.107179	5.67842	1.35945e-08	2.54767e-07	GJA1
ENSG00000104047	182.935	0.608362	1.52453	0.192972	3.15259	0.00161827	0.0105007	DTWD1
ENSG00000164294	1034.88	0.606712	1.52278	0.098299	6.17211	6.73861e-10	1.51189e-08	GPX8
ENSG00000110700	4606.15	0.605978	1.52201	0.0856057	7.07871	1.45499e-12	4.30188e-11	RPS13
ENSG00000133739	192.434	0.605918	1.52195	0.196035	3.09087	0.00199573	0.0125871	LRRCC1
ENSG00000137509	905.534	0.605615	1.52163	0.107931	5.61113	2.01007e-08	3.65886e-07	PRCP
ENSG00000110811	353.752	0.605313	1.52131	0.14321	4.22676	2.3708e-05	0.0002509	P3H3
ENSG00000173163	243.991	0.605172	1.52116	0.173754	3.48292	0.00049598	0.00376445	COMMD1
ENSG00000135596	235.61	0.605149	1.52114	0.219106	2.7619	0.00574664	0.030932	MICAL1
ENSG00000144357	964.106	0.60452	1.52047	0.1175	5.14486	2.67714e-07	4.09355e-06	UBR3
ENSG00000118181	3478.86	0.604126	1.52006	0.0773892	7.80633	5.88754e-15	2.14337e-13	RPS25
ENSG00000115808	1042.57	0.603697	1.51961	0.106475	5.66986	1.4291e-08	2.66988e-07	STRN
ENSG00000138794	161.714	0.602879	1.51874	0.218197	2.763	0.00572727	0.0308515	CASP6
ENSG00000169093	229.985	0.602876	1.51874	0.189381	3.18341	0.00145554	0.00959949	ASMTL
ENSG00000112715	350.594	0.602808	1.51867	0.143783	4.19247	2.75934e-05	0.000287226	VEGFA
ENSG00000100504	1120.93	0.601675	1.51748	0.0976111	6.164	7.09298e-10	1.58291e-08	PYGL
ENSG00000068024	521.03	0.601669	1.51747	0.131234	4.58472	4.54593e-06	5.61747e-05	HDAC4
ENSG00000121989	157.127	0.60105	1.51682	0.205029	2.93154	0.00337283	0.0197824	ACVR2A
ENSG00000143515	784.621	0.600937	1.5167	0.11302	5.31709	1.05437e-07	1.72028e-06	ATP8B2
ENSG00000111424	187.487	0.60048	1.51622	0.190132	3.15822	0.00158735	0.0103321	VDR
ENSG00000122884	538.008	0.600228	1.51596	0.122299	4.90789	9.20606e-07	1.29684e-05	P4HA1
ENSG00000171488	283.31	0.599326	1.51501	0.157295	3.8102	0.000138853	0.00123005	LRRC8C
ENSG00000128512	374.448	0.598973	1.51464	0.151237	3.96049	7.47962e-05	0.000713307	DOCK4
ENSG00000158301	232.415	0.597938	1.51355	0.171907	3.47827	0.000504655	0.00381541	GPRASP2
ENSG00000107201	355.607	0.597424	1.51301	0.177454	3.36665	0.00076088	0.00547902	RIGI
ENSG00000139211	2838.46	0.597193	1.51277	0.0790739	7.55234	4.27503e-14	1.46944e-12	AMIGO2
ENSG00000277027	40892.5	0.595799	1.51131	0.0884723	6.7343	1.64721e-11	4.37576e-10	RMRP
ENSG00000143545	1312.56	0.594447	1.50989	0.096054	6.18868	6.06712e-10	1.37152e-08	RAB13
ENSG00000052126	595.172	0.594251	1.50969	0.122311	4.85854	1.18253e-06	1.63392e-05	PLEKHA5
ENSG00000188070	208.817	0.593446	1.50885	0.187316	3.16816	0.00153406	0.0100278	ZFTA
ENSG00000124508	162.131	0.593052	1.50843	0.203477	2.91459	0.0035616	0.020727	BTN2A2
ENSG00000151332	203.598	0.592517	1.50788	0.186779	3.17228	0.00151247	0.00991559	MBIP
ENSG00000073712	763.928	0.592087	1.50743	0.124106	4.7708	1.83495e-06	2.45751e-05	FERMT2
ENSG00000134569	246.401	0.591922	1.50725	0.174039	3.40109	0.000671182	0.00491769	LRP4
ENSG00000256500	349.317	0.591563	1.50688	0.194103	3.04768	0.00230616	0.0142152
ENSG00000077380	1322.14	0.590968	1.50626	0.102504	5.76529	8.1518e-09	1.58736e-07	DYNC1I2
ENSG00000115548	769.325	0.589863	1.5051	0.11427	5.16201	2.44309e-07	3.77774e-06	KDM3A
ENSG00000127314	2340.29	0.58858	1.50377	0.0928032	6.34224	2.2645e-10	5.38057e-09	RAP1B
ENSG00000053747	383.969	0.588334	1.50351	0.144327	4.07641	4.57364e-05	0.00045439	LAMA3
ENSG00000007047	266.001	0.588104	1.50327	0.16979	3.46371	0.000532772	0.00400881	MARK4
ENSG00000182197	1297.41	0.587691	1.50284	0.115793	5.07535	3.86786e-07	5.7586e-06	EXT1
ENSG00000080546	210.71	0.587494	1.50263	0.175147	3.3543	0.000795673	0.00568264	SESN1
ENSG00000146072	911.106	0.586494	1.50159	0.120735	4.85769	1.18765e-06	1.63992e-05	TNFRSF21
ENSG00000133112	11559.5	0.585951	1.50103	0.0774691	7.56367	3.91852e-14	1.34912e-12	TPT1
ENSG00000105137	226.006	0.58582	1.50089	0.173098	3.38433	0.000713517	0.00517535	SYDE1
ENSG00000228474	1356.83	0.58564	1.5007	0.102594	5.70835	1.14076e-08	2.163e-07	OST4
ENSG00000165152	295.387	0.584964	1.5	0.171846	3.40401	0.000664047	0.00486712	PGAP4
ENSG00000197565	2797.62	0.584136	1.49914	0.0761439	7.67147	1.70038e-14	6.01251e-13	COL4A6
ENSG00000142541	14546.5	0.583996	1.499	0.0789041	7.40134	1.34817e-13	4.4234e-12	RPL13A
ENSG00000154518	1653.94	0.583974	1.49897	0.105352	5.54308	2.97191e-08	5.29299e-07	ATP5MC3
ENSG00000150961	403.491	0.583926	1.49892	0.138851	4.20543	2.60586e-05	0.000273152	SEC24D
ENSG00000155090	831.077	0.583614	1.4986	0.102449	5.69661	1.22213e-08	2.31101e-07	KLF10
ENSG00000228223	247.539	0.583393	1.49837	0.173482	3.36285	0.000771413	0.00554342	HCG11
ENSG00000149313	652.285	0.583129	1.49809	0.117245	4.97361	6.57171e-07	9.4417e-06	AASDHPPT
ENSG00000011105	291.912	0.582605	1.49755	0.168991	3.44755	0.000565706	0.00422473	TSPAN9
ENSG00000234741	1257.17	0.582381	1.49732	0.0976337	5.96496	2.44696e-09	5.15049e-08	GAS5
ENSG00000204084	152.367	0.581899	1.49682	0.217977	2.66955	0.00759539	0.0389979	INPP5B
ENSG00000144278	434.566	0.581862	1.49678	0.136727	4.25563	2.08458e-05	0.000222749	GALNT13
ENSG00000138381	475.625	0.581751	1.49666	0.135566	4.29128	1.77645e-05	0.000193881	ASNSD1
ENSG00000197321	1094.42	0.581472	1.49638	0.111091	5.2342	1.65702e-07	2.64378e-06	SVIL
ENSG00000278249	379.859	0.581173	1.49607	0.171175	3.3952	0.000685782	0.00501239	SCARNA2
ENSG00000130766	164.065	0.580712	1.49559	0.210844	2.75422	0.00588316	0.0315209	SESN2
ENSG00000169914	179.526	0.579785	1.49463	0.207206	2.79811	0.00514021	0.0282045	OTUD3
ENSG00000107130	594.097	0.579633	1.49447	0.124188	4.66739	3.05053e-06	3.94178e-05	NCS1
ENSG00000110719	704.922	0.578141	1.49292	0.115839	4.99089	6.0103e-07	8.70682e-06	TCIRG1
ENSG00000115183	639.432	0.57788	1.49265	0.119546	4.83395	1.33848e-06	1.83606e-05	TANC1
ENSG00000005249	157.607	0.577749	1.49252	0.202211	2.85716	0.00427452	0.0241052	PRKAR2B
ENSG00000144747	711.5	0.577343	1.4921	0.142559	4.04985	5.12494e-05	0.000504375	TMF1
ENSG00000115514	393.726	0.577276	1.49203	0.14036	4.11282	3.90863e-05	0.000393741	TXNDC9
ENSG00000115641	1048.72	0.576505	1.49123	0.102361	5.63207	1.78055e-08	3.27525e-07	FHL2
ENSG00000168056	1474.95	0.576499	1.49123	0.104659	5.50838	3.62161e-08	6.37068e-07	LTBP3
ENSG00000000971	724.906	0.575395	1.49009	0.111172	5.17574	2.27014e-07	3.52529e-06	CFH
ENSG00000142871	635.349	0.575003	1.48968	0.112767	5.09905	3.41354e-07	5.12594e-06	CCN1
ENSG00000156650	655.687	0.574806	1.48948	0.12478	4.60657	4.09369e-06	5.12826e-05	KAT6B
ENSG00000106546	706.305	0.574136	1.48879	0.173211	3.31466	0.000917536	0.00643228	AHR
ENSG00000255302	1792.86	0.573818	1.48846	0.100207	5.72631	1.0264e-08	1.95324e-07	EID1
ENSG00000144199	141.985	0.573581	1.48821	0.218844	2.62096	0.00876833	0.0439319	FAHD2B
ENSG00000115355	1896.39	0.573326	1.48795	0.093823	6.11072	9.91845e-10	2.18781e-08	CCDC88A
ENSG00000243927	307.539	0.573297	1.48792	0.15418	3.71837	0.000200516	0.00169867	MRPS6
ENSG00000115919	3324.28	0.572983	1.4876	0.0810709	7.06768	1.57548e-12	4.62547e-11	KYNU
ENSG00000143702	1674.32	0.572785	1.48739	0.0962403	5.95161	2.65513e-09	5.55798e-08	CEP170
ENSG00000164506	536.331	0.572716	1.48732	0.121516	4.71311	2.43967e-06	3.20185e-05	STXBP5
ENSG00000243701	203.007	0.572411	1.48701	0.193946	2.9514	0.00316339	0.0186954	DUBR
ENSG00000140545	1419.34	0.571941	1.48652	0.0861658	6.63768	3.18654e-11	8.25542e-10	MFGE8
ENSG00000167779	851.15	0.570987	1.48554	0.10735	5.31893	1.04379e-07	1.70701e-06	IGFBP6
ENSG00000181264	168.001	0.569829	1.48435	0.213385	2.67042	0.00757555	0.0389247	TLCD5
ENSG00000117318	763.843	0.569582	1.48409	0.125195	4.54955	5.37614e-06	6.54676e-05	ID3
ENSG00000173281	212.469	0.569536	1.48405	0.180949	3.1475	0.00164674	0.010659	PPP1R3B
ENSG00000169604	7875.74	0.569277	1.48378	0.0759479	7.49562	6.59849e-14	2.23144e-12	ANTXR1
ENSG00000125347	444.53	0.569133	1.48363	0.191552	2.97117	0.0029667	0.0177065	IRF1
ENSG00000112414	2869.84	0.568534	1.48302	0.0755345	7.52681	5.19955e-14	1.77267e-12	ADGRG6
ENSG00000039560	1769.27	0.567917	1.48238	0.0873452	6.50199	7.92655e-11	1.9824e-09	RAI14
ENSG00000165458	1609.68	0.566785	1.48122	0.0997236	5.68356	1.3192e-08	2.47667e-07	INPPL1
ENSG00000165030	149.342	0.566497	1.48092	0.206642	2.74144	0.00611706	0.0325989	NFIL3
ENSG00000132313	716.336	0.566294	1.48071	0.146065	3.87701	0.000105749	0.000971321	MRPL35
ENSG00000198732	213.91	0.566123	1.48054	0.180764	3.13183	0.00173723	0.0111756	SMOC1
ENSG00000110697	577.529	0.565814	1.48022	0.139298	4.06191	4.86738e-05	0.000481062	PITPNM1
ENSG00000162520	511.405	0.565537	1.47994	0.127307	4.44232	8.89944e-06	0.000103323	SYNC
ENSG00000170962	419.969	0.565412	1.47981	0.133209	4.24454	2.19041e-05	0.000233225	PDGFD
ENSG00000164615	379.064	0.565356	1.47975	0.138308	4.08764	4.35776e-05	0.000435214	CAMLG
ENSG00000140682	366.55	0.565153	1.47954	0.16638	3.39676	0.000681879	0.0049856	TGFB1I1
ENSG00000166444	210.696	0.564545	1.47892	0.192747	2.92894	0.00340122	0.0198971	DENND2B
ENSG00000124126	359.569	0.564225	1.47859	0.14308	3.94342	8.03283e-05	0.000761899	PREX1
ENSG00000144815	1576.83	0.563736	1.47809	0.0914496	6.16445	7.07303e-10	1.58015e-08	NXPE3
ENSG00000135999	367.982	0.56328	1.47763	0.154047	3.65655	0.000255635	0.00210264	EPC2
ENSG00000204843	2572.23	0.563213	1.47756	0.0853413	6.59953	4.12455e-11	1.05808e-09	DCTN1
ENSG00000171316	615.018	0.562703	1.47703	0.154513	3.64177	0.000270767	0.00221146	CHD7
ENSG00000188483	805.017	0.562497	1.47682	0.16221	3.4677	0.00052493	0.00395977	IER5L
ENSG00000168297	147.164	0.560852	1.47514	0.208519	2.68969	0.00715179	0.0370933	PXK
ENSG00000163960	689.712	0.560846	1.47513	0.155302	3.61133	0.000304629	0.00245073	UBXN7
ENSG00000056050	312.92	0.560622	1.47491	0.152072	3.68656	0.000227303	0.00190097	HPF1
ENSG00000197756	9159.45	0.560505	1.47479	0.0772592	7.25486	4.02065e-13	1.26753e-11	RPL37A
ENSG00000130881	418.282	0.560485	1.47476	0.182098	3.07794	0.0020844	0.0130364	LRP3
ENSG00000234745	628.624	0.560064	1.47433	0.114837	4.87704	1.07691e-06	1.49687e-05	HLA-B
ENSG00000181751	313.727	0.559383	1.47364	0.165068	3.38879	0.000702006	0.00510779	MACIR
ENSG00000082146	424.751	0.559339	1.47359	0.152067	3.67824	0.000234847	0.00195392	STRADB
ENSG00000148444	422.336	0.559233	1.47349	0.131737	4.24507	2.18523e-05	0.000232791	COMMD3
ENSG00000174791	275.512	0.558162	1.47239	0.176774	3.15748	0.00159138	0.0103519	RIN1
ENSG00000145623	2120.47	0.557796	1.47202	0.0869497	6.41516	1.40674e-10	3.42411e-09	OSMR
ENSG00000249550	358.444	0.557025	1.47123	0.173094	3.21804	0.00129068	0.00865956	LINC01234
ENSG00000179241	372.66	0.556869	1.47107	0.161175	3.45505	0.000550185	0.00411616	LDLRAD3
ENSG00000226479	689.382	0.556654	1.47085	0.110159	5.05317	4.34533e-07	6.43287e-06	TMEM185B
ENSG00000065923	1605.18	0.556361	1.47055	0.118605	4.69085	2.7207e-06	3.54182e-05	SLC9A7
ENSG00000244398	2005.06	0.556079	1.47027	0.0909986	6.11086	9.90982e-10	2.18781e-08	RPL36AP37
ENSG00000151458	1503.57	0.55595	1.47014	0.0914916	6.07651	1.22826e-09	2.67547e-08	ANKRD50
ENSG00000138604	793.394	0.555782	1.46997	0.105649	5.26066	1.43539e-07	2.30953e-06	GLCE
ENSG00000149273	12620.2	0.555645	1.46983	0.0777764	7.14413	9.05706e-13	2.7477e-11	RPS3
ENSG00000178761	410.463	0.554389	1.46855	0.154328	3.59228	0.000327796	0.00261301	FAM219B
ENSG00000254004	677.885	0.553357	1.4675	0.162428	3.40678	0.00065733	0.00482295	ZNF260
ENSG00000128791	433.227	0.552921	1.46705	0.142727	3.87397	0.000107075	0.000982138	TWSG1
ENSG00000074047	489.507	0.552025	1.46614	0.14636	3.77168	0.000162152	0.00140961	GLI2
ENSG00000104870	242.161	0.551385	1.46549	0.164859	3.34458	0.000824075	0.00585155	FCGRT
ENSG00000177830	628.13	0.548631	1.4627	0.127916	4.28901	1.79469e-05	0.000195465	CHID1
ENSG00000188994	505.521	0.548376	1.46244	0.131023	4.18534	2.84735e-05	0.000295453	ZNF292
ENSG00000085365	608.318	0.54821	1.46227	0.120392	4.55353	5.27522e-06	6.43135e-05	SCAMP1
ENSG00000129158	229.957	0.548062	1.46212	0.189111	2.89809	0.00375441	0.021639	SERGEF
ENSG00000114126	765.511	0.547972	1.46203	0.150189	3.64855	0.000263726	0.00216492	TFDP2
ENSG00000198743	713.065	0.547584	1.46164	0.116792	4.68856	2.75134e-06	3.57725e-05	SLC5A3
ENSG00000170946	262.549	0.547146	1.46119	0.173593	3.1519	0.00162214	0.0105226	DNAJC24
ENSG00000065485	230.127	0.546852	1.46089	0.199324	2.74354	0.0060781	0.0323995	PDIA5
ENSG00000117461	238.766	0.545103	1.45912	0.172327	3.16319	0.00156049	0.0101763	PIK3R3
ENSG00000099864	210.36	0.543952	1.45796	0.192071	2.83203	0.00462532	0.0257942	PALM
ENSG00000065534	1969.93	0.542666	1.45666	0.0898224	6.04154	1.52648e-09	3.2976e-08	MYLK
ENSG00000140443	3421.73	0.541685	1.45567	0.102532	5.2831	1.27013e-07	2.05787e-06	IGF1R
ENSG00000105997	162.216	0.541132	1.45511	0.202019	2.67861	0.00739276	0.0381071	HOXA3
ENSG00000123607	370.807	0.540814	1.45479	0.15772	3.42894	0.000605933	0.00448673	TTC21B
ENSG00000166902	427.914	0.540425	1.4544	0.138866	3.89171	9.9539e-05	0.000920747	MRPL16
ENSG00000182704	2766.65	0.539705	1.45368	0.103873	5.19582	2.03821e-07	3.19117e-06	TSKU
ENSG00000144040	316.844	0.539204	1.45317	0.155022	3.47825	0.000504699	0.00381541	SFXN5
ENSG00000162636	376.852	0.53887	1.45283	0.137884	3.90816	9.30035e-05	0.000867964	FAM102B
ENSG00000131016	1529.1	0.53887	1.45283	0.0914796	5.89061	3.84775e-09	7.88111e-08	AKAP12
ENSG00000130558	202.545	0.538431	1.45239	0.191727	2.80832	0.00498006	0.0274842	OLFM1
ENSG00000163513	2995.56	0.538374	1.45234	0.0920079	5.85139	4.87471e-09	9.77417e-08	TGFBR2
ENSG00000150316	389.346	0.537943	1.4519	0.141817	3.79322	0.000148707	0.00130574	CWC15
ENSG00000175221	235.792	0.537864	1.45182	0.205309	2.61977	0.0087988	0.0440355	MED16
ENSG00000175390	2105.41	0.537572	1.45153	0.095757	5.61392	1.97793e-08	3.60976e-07	EIF3F
ENSG00000197594	147.184	0.536846	1.4508	0.203896	2.63294	0.00846493	0.0426979	ENPP1
ENSG00000119772	477.63	0.53682	1.45077	0.131349	4.08697	4.37039e-05	0.00043606	DNMT3A
ENSG00000115204	313.736	0.536807	1.45076	0.149904	3.58101	0.000342275	0.0027119	MPV17
ENSG00000021574	607.218	0.536168	1.45012	0.119679	4.48007	7.46195e-06	8.80998e-05	SPAST
ENSG00000166033	672.257	0.535684	1.44963	0.115155	4.65185	3.28964e-06	4.21691e-05	HTRA1
ENSG00000266412	2460.57	0.534988	1.44893	0.0864317	6.18972	6.02731e-10	1.36547e-08	NCOA4
ENSG00000155744	194.533	0.534602	1.44854	0.206915	2.58368	0.00977517	0.0478988	HYCC2
ENSG00000164292	484.437	0.534461	1.4484	0.14491	3.68822	0.000225831	0.00189017	RHOBTB3
ENSG00000164938	378.207	0.534393	1.44833	0.138314	3.86364	0.000111711	0.00101672	TP53INP1
ENSG00000115750	457.575	0.533984	1.44792	0.143574	3.71921	0.000199847	0.00169574	TAF1B
ENSG00000111145	1215.84	0.532564	1.4465	0.0999755	5.32694	9.98784e-08	1.64109e-06	ELK3
ENSG00000137500	579.295	0.53137	1.4453	0.118124	4.49842	6.84591e-06	8.15626e-05	CCDC90B
ENSG00000068305	484.776	0.531307	1.44524	0.135378	3.92461	8.68692e-05	0.000816539	MEF2A
ENSG00000139514	1321.88	0.530882	1.44481	0.0979484	5.42002	5.95913e-08	1.01747e-06	SLC7A1
ENSG00000169047	1845.16	0.530484	1.44441	0.112998	4.69465	2.67067e-06	3.47885e-05	IRS1
ENSG00000172465	232.892	0.530344	1.44427	0.169832	3.12276	0.00179162	0.0114621	TCEAL1
ENSG00000003989	436.206	0.528945	1.44287	0.143383	3.68903	0.000225112	0.00188566	SLC7A2
ENSG00000005884	8234.82	0.52845	1.44238	0.0759279	6.95989	3.40549e-12	9.72539e-11	ITGA3
ENSG00000075568	1219.9	0.52806	1.44199	0.101431	5.20611	1.92841e-07	3.03743e-06	TMEM131
ENSG00000174099	757.306	0.526705	1.44064	0.136225	3.86642	0.000110444	0.00100647	MSRB3
ENSG00000109670	313.229	0.525507	1.43944	0.168604	3.11681	0.00182821	0.011657	FBXW7
ENSG00000112541	1597.3	0.524401	1.43834	0.0878799	5.96725	2.41285e-09	5.08643e-08	PDE10A
ENSG00000153132	445.987	0.52383	1.43777	0.131621	3.97985	6.89596e-05	0.000661867	CLGN
ENSG00000170234	257.898	0.523282	1.43722	0.186507	2.8057	0.0050208	0.027658	PWWP2A
ENSG00000162836	284.754	0.523052	1.43699	0.173973	3.0065	0.0026427	0.0159944	ACP6
ENSG00000131966	454.725	0.522298	1.43624	0.154881	3.37226	0.000745541	0.00538523	ACTR10
ENSG00000162545	1439.84	0.521611	1.43556	0.0965117	5.40463	6.4941e-08	1.10163e-06	CAMK2N1
ENSG00000252481	275.489	0.521313	1.43526	0.166134	3.13791	0.00170159	0.0109937	SCARNA13
ENSG00000139112	329.342	0.521307	1.43525	0.148516	3.51012	0.000447913	0.00344079	GABARAPL1
ENSG00000127663	297.812	0.521098	1.43505	0.16915	3.08068	0.0020653	0.012944	KDM4B
ENSG00000171132	268.831	0.520939	1.43489	0.20251	2.57241	0.0100993	0.0492449	PRKCE
ENSG00000115839	985.564	0.519252	1.43321	0.0997052	5.20787	1.91019e-07	3.01326e-06	RAB3GAP1
ENSG00000163754	411.525	0.517826	1.4318	0.137009	3.77951	0.000157138	0.00137195	GYG1
ENSG00000167004	4238.63	0.517112	1.43109	0.0837312	6.17586	6.58044e-10	1.47958e-08	PDIA3
ENSG00000110237	535.001	0.517069	1.43104	0.145422	3.55565	0.000377053	0.00295059	ARHGEF17
ENSG00000136731	2351.22	0.516817	1.4308	0.0882164	5.85851	4.67035e-09	9.40197e-08	UGGT1
ENSG00000148218	394.04	0.515965	1.42995	0.1433	3.60059	0.000317499	0.00254157	ALAD
ENSG00000078142	368.398	0.515698	1.42969	0.143911	3.58344	0.000339096	0.00268977	PIK3C3
ENSG00000198856	540.672	0.515681	1.42967	0.117491	4.38912	1.13812e-05	0.000129129	OSTC
ENSG00000101665	437.808	0.515549	1.42954	0.133873	3.85102	0.000117625	0.00106544	SMAD7
ENSG00000254772	18135.1	0.515042	1.42904	0.075716	6.80228	1.02973e-11	2.78493e-10	EEF1G
ENSG00000075618	1651.56	0.514491	1.42849	0.100064	5.14163	2.72369e-07	4.15258e-06	FSCN1
ENSG00000140931	480.187	0.51424	1.42824	0.143322	3.58801	0.000333217	0.00265017	CMTM3
ENSG00000166450	261.991	0.514176	1.42818	0.176721	2.90953	0.00361971	0.021001	PRTG
ENSG00000095139	2260.43	0.513633	1.42764	0.0866915	5.92484	3.12602e-09	6.4982e-08	ARCN1
ENSG00000071564	620.778	0.513506	1.42751	0.116174	4.42016	9.86285e-06	0.000113252	TCF3
ENSG00000161203	2879.01	0.513085	1.4271	0.0914397	5.61119	2.00942e-08	3.65886e-07	AP2M1
ENSG00000177706	291.176	0.512925	1.42694	0.171297	2.99436	0.0027502	0.0165289	FAM20C
ENSG00000187079	6501.64	0.512747	1.42676	0.0765883	6.69485	2.159e-11	5.65637e-10	TEAD1
ENSG00000151929	1659.21	0.512604	1.42662	0.0898371	5.70593	1.15712e-08	2.19203e-07	BAG3
ENSG00000157077	509.581	0.511062	1.4251	0.142516	3.58598	0.000335812	0.00266776	ZFYVE9
ENSG00000077238	331.035	0.510947	1.42499	0.197536	2.58661	0.00969263	0.0475896	IL4R
ENSG00000138756	516.373	0.510734	1.42477	0.142257	3.59022	0.000330403	0.00263179	BMP2K
ENSG00000076043	1000.9	0.510263	1.42431	0.103487	4.93071	8.19292e-07	1.16115e-05	REXO2
ENSG00000134138	223.246	0.509748	1.4238	0.172218	2.95989	0.00307748	0.0182599	MEIS2
ENSG00000171202	252.09	0.509384	1.42344	0.166353	3.06206	0.00219818	0.013638	TMEM126A
ENSG00000214194	178.661	0.509014	1.42308	0.19137	2.65984	0.00781789	0.0399335	SMIM30
ENSG00000279806	319.537	0.508749	1.42282	0.150006	3.39153	0.000695034	0.00506762
ENSG00000134333	32925	0.507745	1.42183	0.0645097	7.87084	3.52263e-15	1.29594e-13	LDHA
ENSG00000119820	622.461	0.507184	1.42127	0.15673	3.23602	0.00121207	0.00822173	YIPF4
ENSG00000135931	281.692	0.507108	1.4212	0.154381	3.28479	0.00102058	0.00706007	ARMC9
ENSG00000115170	276.56	0.50666	1.42076	0.165153	3.06782	0.00215625	0.0134176	ACVR1
ENSG00000187231	471.744	0.505734	1.41985	0.132678	3.81174	0.000137989	0.00122396	SESTD1
ENSG00000137714	252.241	0.505593	1.41971	0.172177	2.93648	0.00331963	0.0195251	FDX1
ENSG00000177485	707.103	0.505414	1.41953	0.108022	4.67879	2.88579e-06	3.74508e-05	ZBTB33
ENSG00000110395	695.512	0.505308	1.41943	0.134495	3.75708	0.000171907	0.00148332	CBL
ENSG00000144935	221.005	0.505134	1.41926	0.193852	2.60577	0.00916676	0.045471	TRPC1
ENSG00000126778	178.412	0.504111	1.41825	0.192998	2.612	0.0090015	0.0448639	SIX1
ENSG00000232119	754.825	0.503861	1.418	0.122689	4.1068	4.0117e-05	0.000403735	MCTS1
ENSG00000170921	1584.86	0.503857	1.418	0.113036	4.4575	8.29198e-06	9.68616e-05	TANC2
ENSG00000188211	211.138	0.503848	1.41799	0.182274	2.76423	0.00570566	0.0307747	NCR3LG1
ENSG00000115524	4466.08	0.503769	1.41791	0.0939553	5.36179	8.24008e-08	1.37005e-06	SF3B1
ENSG00000166167	483.651	0.503639	1.41779	0.141179	3.56739	0.000360554	0.00283954	BTRC
ENSG00000136536	1206.46	0.502925	1.41708	0.0976935	5.14799	2.63294e-07	4.0348e-06	MARCHF7
ENSG00000114316	314.018	0.502919	1.41708	0.163268	3.08033	0.00206769	0.0129512	USP4
ENSG00000170340	324.25	0.502665	1.41683	0.150287	3.34469	0.000823757	0.00585127	B3GNT2
ENSG00000151779	1042.86	0.502592	1.41676	0.124388	4.04051	5.3335e-05	0.000523178	NBAS
ENSG00000168575	269.087	0.502041	1.41622	0.162724	3.08522	0.002034	0.0127784	SLC20A2
ENSG00000013583	378.066	0.501259	1.41545	0.146401	3.42387	0.000617357	0.00456003	HEBP1
ENSG00000183054	749.087	0.501082	1.41528	0.139446	3.59338	0.000326419	0.00260402	RGPD6
ENSG00000143878	1369.22	0.500606	1.41481	0.102376	4.88989	1.00893e-06	1.40893e-05	RHOB
ENSG00000168397	413.218	0.500576	1.41478	0.129221	3.87379	0.000107157	0.000982138	ATG4B
ENSG00000105373	1700.1	0.500415	1.41462	0.107051	4.67457	2.94577e-06	3.81819e-05	NOP53
ENSG00000177917	215.393	0.500323	1.41453	0.191609	2.61116	0.00902357	0.0449418	ARL6IP6
ENSG00000108107	8225.36	0.500161	1.41437	0.098057	5.10072	3.38372e-07	5.09212e-06	RPL28
ENSG00000114554	771.401	0.499086	1.41332	0.160529	3.109	0.00187719	0.0119446	PLXNA1
ENSG00000184500	411.78	0.498733	1.41297	0.138756	3.59432	0.000325237	0.00259557	PROS1
ENSG00000118096	230.402	0.497807	1.41207	0.16549	3.00808	0.00262908	0.0159289	IFT46
ENSG00000158636	504.37	0.497493	1.41176	0.138214	3.59944	0.000318903	0.00254891	EMSY
ENSG00000146416	254.432	0.497355	1.41162	0.174294	2.85355	0.00432341	0.0243612	AIG1
ENSG00000149231	483.948	0.497232	1.4115	0.145137	3.42596	0.000612636	0.00452996	CCDC82
ENSG00000048028	499.7	0.496585	1.41087	0.146792	3.38291	0.000717209	0.00519492	USP28
ENSG00000114999	1105.35	0.495677	1.40998	0.0951728	5.20818	1.90703e-07	3.01282e-06	TTL
ENSG00000174485	606.763	0.495555	1.40986	0.125675	3.94313	8.04235e-05	0.000762112	DENND4A
ENSG00000064932	555.311	0.495108	1.40943	0.123217	4.01818	5.86502e-05	0.00056971	SBNO2
ENSG00000187239	675.417	0.495071	1.40939	0.111154	4.45392	8.43146e-06	9.83263e-05	FNBP1
ENSG00000101298	249.809	0.494898	1.40922	0.173311	2.85554	0.00429637	0.0242154	SNPH
ENSG00000148677	179.14	0.494117	1.40846	0.188838	2.61663	0.00888038	0.0443553	ANKRD1
ENSG00000134574	1124.46	0.493836	1.40818	0.102997	4.79467	1.62947e-06	2.20204e-05	DDB2
ENSG00000166128	526.223	0.493618	1.40797	0.158777	3.10887	0.00187804	0.0119456	RAB8B
ENSG00000084764	298.97	0.49335	1.40771	0.151231	3.26222	0.00110543	0.00757696	MAPRE3
ENSG00000164209	769.014	0.492593	1.40697	0.109267	4.50818	6.53871e-06	7.81695e-05	SLC25A46
ENSG00000152684	516.869	0.492231	1.40662	0.136734	3.59992	0.000318311	0.00254515	PELO
ENSG00000105404	591.324	0.491659	1.40606	0.142987	3.43848	0.000584998	0.00435327	RABAC1
ENSG00000144306	274.535	0.491381	1.40579	0.157544	3.11901	0.00181461	0.0115879	SCRN3
ENSG00000150776	445.505	0.491289	1.4057	0.157155	3.12615	0.0017711	0.0113447	NKAPD1
ENSG00000100097	3847.13	0.491281	1.40569	0.103151	4.76274	1.90985e-06	2.54318e-05	LGALS1
ENSG00000129515	1554.77	0.490691	1.40512	0.0891328	5.50517	3.6882e-08	6.48238e-07	SNX6
ENSG00000165060	209.581	0.490654	1.40508	0.180719	2.71501	0.00662737	0.0348832	FXN
ENSG00000011523	406.795	0.48958	1.40404	0.135017	3.62606	0.000287776	0.00233489	CEP68
ENSG00000101236	540.61	0.488857	1.40333	0.156893	3.11587	0.00183405	0.0116907	RNF24
ENSG00000134313	1325.29	0.488484	1.40297	0.105709	4.62103	3.81846e-06	4.80648e-05	KIDINS220
ENSG00000143669	349.946	0.488285	1.40278	0.155223	3.14569	0.00165694	0.0107184	LYST
ENSG00000115694	696.178	0.487897	1.4024	0.120649	4.04394	5.25613e-05	0.000516072	STK25
ENSG00000173542	428.254	0.487527	1.40204	0.156987	3.10553	0.00189937	0.0120593	MOB1B
ENSG00000151135	723.074	0.487141	1.40166	0.114588	4.25123	2.12601e-05	0.000226713	TMEM263
ENSG00000118961	460.596	0.48714	1.40166	0.135317	3.6	0.000318218	0.00254515	LDAH
ENSG00000189241	1233.02	0.486953	1.40148	0.0946933	5.14242	2.71215e-07	4.13801e-06	TSPYL1
ENSG00000149357	946.482	0.48679	1.40132	0.105177	4.62828	3.6871e-06	4.66639e-05	LAMTOR1
ENSG00000115977	1257.7	0.486697	1.40123	0.10518	4.62728	3.70503e-06	4.68342e-05	AAK1
ENSG00000185630	4050.61	0.486115	1.40067	0.079697	6.09954	1.06376e-09	2.33659e-08	PBX1
ENSG00000179456	390.531	0.485608	1.40018	0.133532	3.63665	0.000276206	0.00225148	ZBTB18
ENSG00000157933	607.573	0.485272	1.39985	0.165046	2.94022	0.00327976	0.0193177	SKI
ENSG00000265681	3777.34	0.485163	1.39974	0.0806633	6.01467	1.80255e-09	3.85028e-08	RPL17
ENSG00000088179	370.634	0.484471	1.39907	0.162505	2.98126	0.00287063	0.0171934	PTPN4
ENSG00000153201	3730.71	0.483875	1.39849	0.0755199	6.40725	1.48172e-10	3.59824e-09	RANBP2
ENSG00000198721	584.821	0.48351	1.39814	0.123671	3.90966	9.24265e-05	0.000862963	ECI2
ENSG00000075151	1533.19	0.483377	1.39801	0.0893523	5.40979	6.30984e-08	1.07298e-06	EIF4G3
ENSG00000055163	1012.18	0.483037	1.39768	0.150407	3.21153	0.00132031	0.00883003	CYFIP2
ENSG00000151422	464.384	0.482538	1.3972	0.141062	3.42076	0.000624468	0.00461093	FER
ENSG00000155380	798.639	0.482521	1.39718	0.115139	4.19077	2.78008e-05	0.000288991	SLC16A1
ENSG00000110536	463.798	0.482293	1.39696	0.129939	3.7117	0.000205872	0.00173982	PTPMT1
ENSG00000013441	463.362	0.481958	1.39664	0.144418	3.33725	0.000846115	0.00598369	CLK1
ENSG00000116991	434.527	0.481111	1.39582	0.127226	3.78153	0.000155865	0.00136231	SIPA1L2
ENSG00000084676	863.748	0.480882	1.3956	0.106918	4.49767	6.87012e-06	8.18044e-05	NCOA1
ENSG00000076003	1650.93	0.480689	1.39541	0.0908796	5.2893	1.22787e-07	1.99248e-06	MCM6
ENSG00000163541	1319.44	0.480493	1.39522	0.0942673	5.09713	3.4484e-07	5.17457e-06	SUCLG1
ENSG00000123983	3447.13	0.479459	1.39422	0.0813435	5.89425	3.76383e-09	7.72434e-08	ACSL3
ENSG00000149269	606.16	0.479409	1.39417	0.135563	3.53644	0.000405559	0.00315012	PAK1
ENSG00000064012	669.075	0.479109	1.39388	0.123555	3.8777	0.000105447	0.000968969	CASP8
ENSG00000134247	828.665	0.478684	1.39347	0.131274	3.64644	0.000265904	0.00217939	PTGFRN
ENSG00000145425	6929.55	0.478587	1.39338	0.0803371	5.95723	2.56544e-09	5.38639e-08	RPS3A
ENSG00000269893	287.282	0.478243	1.39305	0.173584	2.75511	0.00586717	0.0314597	SNHG8
ENSG00000166503	1129.41	0.477109	1.39195	0.0962711	4.95589	7.19993e-07	1.02668e-05	HDGFL3
ENSG00000029153	1224.35	0.476737	1.39159	0.108244	4.40428	1.06134e-05	0.000121205	BMAL2
ENSG00000152767	659.604	0.476034	1.39091	0.152044	3.1309	0.00174271	0.011204	FARP1
ENSG00000152492	766.799	0.47596	1.39084	0.109289	4.35505	1.33035e-05	0.00014916	CCDC50
ENSG00000137492	1205.31	0.475531	1.39043	0.104591	4.54658	5.45253e-06	6.62822e-05	THAP12
ENSG00000020922	547.757	0.47501	1.38993	0.139135	3.41402	0.000640114	0.00471481	MRE11
ENSG00000130962	284.12	0.474953	1.38987	0.156216	3.04037	0.00236291	0.0145052	PRRG1
ENSG00000272772	1076.59	0.474889	1.38981	0.111566	4.25657	2.07589e-05	0.000222047
ENSG00000231500	5940.32	0.473069	1.38806	0.0733614	6.44848	1.12981e-10	2.76936e-09	RPS18
ENSG00000133142	855.142	0.472887	1.38788	0.116209	4.06929	4.71571e-05	0.000466733	TCEAL4
ENSG00000135966	714.205	0.472484	1.3875	0.121318	3.89458	9.83691e-05	0.000911133	TGFBRAP1
ENSG00000176095	453.041	0.47193	1.38696	0.159501	2.95879	0.0030885	0.0183201	IP6K1
ENSG00000115073	431.578	0.471524	1.38657	0.139321	3.38444	0.000713224	0.00517501	ACTR1B
ENSG00000145907	5345.16	0.470884	1.38596	0.0760065	6.19531	5.81721e-10	1.3193e-08	G3BP1
ENSG00000135679	3935.41	0.470803	1.38588	0.0808691	5.82179	5.822e-09	1.15191e-07	MDM2
ENSG00000165434	679.449	0.470154	1.38526	0.120748	3.89367	9.87381e-05	0.000914146	PGM2L1
ENSG00000137692	445.952	0.470042	1.38515	0.134831	3.48616	0.000490003	0.00372584	DCUN1D5
ENSG00000130338	1033.69	0.469908	1.38502	0.100977	4.65364	3.26129e-06	4.18825e-05	TULP4
ENSG00000133818	467.586	0.469758	1.38488	0.141904	3.31039	0.000931654	0.00652033	RRAS2
ENSG00000204387	468.217	0.468905	1.38406	0.124823	3.75656	0.000172268	0.00148582	SNHG32
ENSG00000115738	338.192	0.468873	1.38403	0.168501	2.78262	0.00539221	0.0293793	ID2
ENSG00000135862	4228.14	0.468492	1.38366	0.0738656	6.34249	2.26088e-10	5.37873e-09	LAMC1
ENSG00000005436	395.597	0.468291	1.38347	0.151415	3.09276	0.00198306	0.0125261	GCFC2
ENSG00000125968	1230.48	0.468156	1.38334	0.113119	4.13859	3.49443e-05	0.000355264	ID1
ENSG00000036257	1670.32	0.467559	1.38277	0.11246	4.15756	3.21666e-05	0.000329424	CUL3
ENSG00000036549	716.013	0.467289	1.38251	0.122551	3.81303	0.000137275	0.0012202	ZZZ3
ENSG00000168214	733.767	0.466696	1.38194	0.116433	4.00829	6.11598e-05	0.000592438	RBPJ
ENSG00000186635	808.868	0.466121	1.38139	0.110319	4.22519	2.38736e-05	0.000252397	ARAP1
ENSG00000134419	5219.63	0.465901	1.38118	0.0856718	5.43821	5.38189e-08	9.24192e-07	RPS15A
ENSG00000125354	345.389	0.465462	1.38076	0.142416	3.26833	0.00108185	0.00743478	SEPTIN6
ENSG00000144036	1171.44	0.465147	1.38046	0.103682	4.48629	7.24748e-06	8.59555e-05	EXOC6B
ENSG00000091409	2184.19	0.465061	1.38038	0.0900936	5.16198	2.44354e-07	3.77774e-06	ITGA6
ENSG00000034510	11043.4	0.465042	1.38036	0.0864302	5.38055	7.42594e-08	1.24557e-06	TMSB10
ENSG00000068697	1995.07	0.464614	1.37995	0.0859204	5.40749	6.39129e-08	1.08522e-06	LAPTM4A
ENSG00000145675	554.792	0.463993	1.37935	0.166577	2.78545	0.00534537	0.0291772	PIK3R1
ENSG00000188342	342.628	0.463992	1.37935	0.153617	3.02046	0.00252394	0.0153586	GTF2F2
ENSG00000138760	1675.9	0.46394	1.3793	0.102411	4.53018	5.89322e-06	7.10206e-05	SCARB2
ENSG00000120451	910.453	0.46392	1.37928	0.0981045	4.72884	2.25811e-06	2.97289e-05	SNX19
ENSG00000068784	496.653	0.463866	1.37923	0.141478	3.27872	0.00104279	0.00719708	SRBD1
ENSG00000134308	8007.1	0.463211	1.37861	0.0773082	5.99175	2.07596e-09	4.40731e-08	YWHAQ
ENSG00000100354	1210.49	0.462908	1.37832	0.109344	4.23352	2.30065e-05	0.000244341	TNRC6B
ENSG00000143947	8738.07	0.462902	1.37831	0.0739792	6.25719	3.91973e-10	9.05648e-09	RPS27A
ENSG00000006042	401.056	0.462757	1.37817	0.132595	3.49	0.000483017	0.00367673	TMEM98
ENSG00000184743	3634.81	0.462379	1.37781	0.0820713	5.63387	1.76212e-08	3.24704e-07	ATL3
ENSG00000163659	1211.01	0.462005	1.37745	0.0906902	5.09432	3.5e-07	5.24073e-06	TIPARP
ENSG00000122696	231.83	0.461664	1.37713	0.170851	2.70215	0.00688936	0.0360627	SLC25A51
ENSG00000198730	1069.28	0.461641	1.37711	0.0937332	4.92506	8.43364e-07	1.19285e-05	CTR9
ENSG00000011114	874.183	0.461493	1.37697	0.17089	2.70053	0.00692287	0.0361839	BTBD7
ENSG00000074219	377.442	0.461458	1.37693	0.138812	3.32435	0.000886256	0.00623806	TEAD2
ENSG00000134910	1907.73	0.461239	1.37672	0.0865543	5.3289	9.88104e-08	1.6261e-06	STT3A
ENSG00000188153	1798.87	0.461113	1.3766	0.143703	3.20879	0.00133294	0.00888907	COL4A5
ENSG00000166402	670.917	0.46111	1.3766	0.11036	4.17822	2.93805e-05	0.000303415	TUB
ENSG00000075292	2439.34	0.461059	1.37655	0.0958746	4.80898	1.51703e-06	2.06342e-05	ZNF638
ENSG00000166833	585.831	0.461009	1.3765	0.167816	2.7471	0.00601239	0.0321065	NAV2
ENSG00000049239	850.793	0.460792	1.3763	0.120402	3.82711	0.000129658	0.00115988	H6PD
ENSG00000180964	475.46	0.460699	1.37621	0.150348	3.06422	0.00218236	0.0135639	TCEAL8
ENSG00000170017	2701.72	0.460362	1.37589	0.0801555	5.74336	9.28164e-09	1.78742e-07	ALCAM
ENSG00000171863	7380.25	0.460112	1.37565	0.0781177	5.88998	3.86238e-09	7.90334e-08	RPS7
ENSG00000104960	1134.85	0.460037	1.37558	0.102676	4.48047	7.4478e-06	8.79824e-05	PTOV1
ENSG00000162302	597.066	0.459833	1.37538	0.123563	3.72146	0.000198074	0.0016848	RPS6KA4
ENSG00000064393	3005.58	0.459568	1.37513	0.0951116	4.83188	1.3525e-06	1.85287e-05	HIPK2
ENSG00000197958	7811.17	0.45952	1.37508	0.0824024	5.57654	2.45348e-08	4.41606e-07	RPL12
ENSG00000144677	277.128	0.458592	1.3742	0.162091	2.82923	0.00466604	0.0259772	CTDSPL
ENSG00000177954	1814.99	0.458144	1.37377	0.132873	3.44797	0.000564807	0.00421952	RPS27
ENSG00000059804	547.279	0.457527	1.37319	0.131809	3.47114	0.000518257	0.00391367	SLC2A3
ENSG00000165915	289.466	0.457029	1.37271	0.169163	2.70171	0.00689843	0.0360996	SLC39A13
ENSG00000197555	444.527	0.456412	1.37212	0.136581	3.3417	0.000832667	0.00589909	SIPA1L1
ENSG00000115020	744.989	0.45624	1.37196	0.149093	3.06009	0.0022127	0.0136996	PIKFYVE
ENSG00000112319	627.293	0.456178	1.3719	0.116459	3.91708	8.96281e-05	0.000840961	EYA4
ENSG00000114742	596.999	0.456052	1.37178	0.151337	3.01349	0.0025826	0.0156791	WDR48
ENSG00000166710	3381.54	0.455577	1.37133	0.0874517	5.20947	1.89379e-07	2.99869e-06	B2M
ENSG00000174738	801.826	0.455498	1.37126	0.107055	4.25482	2.0922e-05	0.000223449	NR1D2
ENSG00000114978	2792.22	0.455389	1.37115	0.110548	4.11936	3.7992e-05	0.00038364	MOB1A
ENSG00000118263	653.509	0.454768	1.37056	0.112448	4.04425	5.24914e-05	0.000515628	KLF7
ENSG00000145592	4359.18	0.454419	1.37023	0.103845	4.37594	1.2091e-05	0.000136737	RPL37
ENSG00000188549	887.562	0.454383	1.3702	0.123268	3.68612	0.000227696	0.0019035	CCDC9B
ENSG00000136720	363.211	0.454358	1.37017	0.174276	2.60712	0.0091308	0.0453571	HS6ST1
ENSG00000128000	327.888	0.4535	1.36936	0.175892	2.57828	0.00992923	0.0485174	ZNF780B
ENSG00000140464	403.184	0.453353	1.36922	0.159912	2.83502	0.00458229	0.0255994	PML
ENSG00000044090	381.986	0.453335	1.3692	0.163729	2.7688	0.00562623	0.030409	CUL7
ENSG00000181019	22294.3	0.452976	1.36886	0.0786604	5.75863	8.47997e-09	1.6421e-07	NQO1
ENSG00000109756	482.345	0.451967	1.3679	0.135466	3.33638	0.000848764	0.00599837	RAPGEF2
ENSG00000166441	5564.56	0.451961	1.3679	0.0866473	5.2161	1.82727e-07	2.90215e-06	RPL27A
ENSG00000128394	263.808	0.451527	1.36749	0.163746	2.75749	0.00582477	0.0312962	APOBEC3F
ENSG00000114942	3967.77	0.451273	1.36725	0.0832148	5.42299	5.86111e-08	1.00156e-06	EEF1B2
ENSG00000084207	4348.61	0.451076	1.36706	0.0896414	5.03201	4.85362e-07	7.1252e-06	GSTP1
ENSG00000179222	1807.89	0.450369	1.36639	0.103611	4.34673	1.38184e-05	0.000154519	MAGED1
ENSG00000075340	2428.68	0.450139	1.36617	0.0876601	5.13505	2.82072e-07	4.28802e-06	ADD2
ENSG00000138031	999.094	0.449711	1.36577	0.108643	4.13936	3.48269e-05	0.000354243	ADCY3
ENSG00000119401	528.899	0.449383	1.36546	0.132888	3.38166	0.00072048	0.00521681	TRIM32
ENSG00000213753	536.574	0.449279	1.36536	0.170098	2.6413	0.00825892	0.0418605	CENPBD2P
ENSG00000173511	338.732	0.449205	1.36529	0.170817	2.62975	0.00854481	0.0429695	VEGFB
ENSG00000158417	2089.35	0.448884	1.36498	0.0889185	5.04826	4.45856e-07	6.58652e-06	EIF5B
ENSG00000066739	777.795	0.448738	1.36485	0.12674	3.54061	0.0003992	0.00310303	ATG2B
ENSG00000173517	1062.87	0.448129	1.36427	0.129183	3.46894	0.000522516	0.00394298	PEAK1
ENSG00000115464	3467.49	0.447641	1.36381	0.0892282	5.01681	5.2537e-07	7.66382e-06	USP34
ENSG00000135905	1345.39	0.447634	1.3638	0.116897	3.8293	0.000128506	0.00115303	DOCK10
ENSG00000166173	463.861	0.447626	1.36379	0.132206	3.38581	0.000709672	0.00515639	LARP6
ENSG00000241343	533.816	0.447594	1.36376	0.173261	2.58335	0.00978454	0.0479223	RPL36A
ENSG00000011566	522.058	0.44752	1.36369	0.141928	3.15314	0.00161524	0.0104843	MAP4K3
ENSG00000023228	1958.64	0.44744	1.36362	0.0833368	5.36905	7.91517e-08	1.32128e-06	NDUFS1
ENSG00000061676	3046.77	0.447113	1.36331	0.0861957	5.18718	2.13498e-07	3.33022e-06	NCKAP1
ENSG00000196968	314.319	0.446761	1.36298	0.151825	2.94261	0.00325458	0.0191856	FUT11
ENSG00000126070	355.925	0.446576	1.3628	0.163826	2.72593	0.00641215	0.034007	2003-08-01
ENSG00000182899	2643.66	0.446497	1.36273	0.0913225	4.88923	1.01233e-06	1.41275e-05	RPL35A
ENSG00000184203	339.361	0.445441	1.36173	0.160244	2.77976	0.00543984	0.0296079	PPP1R2
ENSG00000115233	1671.46	0.444981	1.3613	0.096147	4.62813	3.68987e-06	4.66707e-05	PSMD14
ENSG00000138002	395.808	0.444825	1.36115	0.155073	2.86849	0.0041244	0.0233973	IFT172
ENSG00000169599	447.623	0.444389	1.36074	0.132455	3.35503	0.000793556	0.00567139	NFU1
ENSG00000124357	447.076	0.444274	1.36063	0.131834	3.36995	0.000751812	0.00542117	NAGK
ENSG00000164190	1478.5	0.444239	1.3606	0.0952037	4.6662	3.06822e-06	3.95486e-05	NIPBL
ENSG00000153071	417.453	0.444165	1.36053	0.143732	3.09022	0.00200006	0.012603	DAB2
ENSG00000107643	353.061	0.442775	1.35922	0.164193	2.69668	0.00700347	0.0365049	MAPK8
ENSG00000176396	534.271	0.442695	1.35914	0.132739	3.33507	0.00085277	0.00602261	EID2
ENSG00000116984	1068.19	0.44231	1.35878	0.106101	4.16875	3.06272e-05	0.000315511	MTR
ENSG00000079785	2677.75	0.441676	1.35818	0.0771029	5.7284	1.01383e-08	1.9346e-07	DDX1
ENSG00000157693	331.333	0.441251	1.35778	0.165855	2.66045	0.00780357	0.0398711	TMEM268
ENSG00000164111	3406.94	0.441167	1.3577	0.0782555	5.63752	1.72518e-08	3.18458e-07	ANXA5
ENSG00000104765	964.622	0.440835	1.35739	0.118527	3.71929	0.000199783	0.00169574	BNIP3L
ENSG00000142686	233.194	0.440787	1.35734	0.16966	2.59806	0.00937526	0.0462968	C1orf216
ENSG00000085788	796.989	0.440536	1.35711	0.116418	3.78408	0.000154281	0.00135015	DDHD2
ENSG00000102265	1552.91	0.440284	1.35687	0.103378	4.25897	2.05369e-05	0.000220235	TIMP1
ENSG00000135111	959.226	0.440243	1.35683	0.106664	4.12736	3.66951e-05	0.000371081	TBX3
ENSG00000051620	575.966	0.440105	1.3567	0.136523	3.22366	0.00126562	0.0085078	HEBP2
ENSG00000113391	345.31	0.439835	1.35645	0.146844	2.99526	0.00274208	0.0165085	FAM172A
ENSG00000198586	1070.46	0.439685	1.35631	0.108786	4.04173	5.30574e-05	0.000520699	TLK1
ENSG00000133104	732.272	0.439023	1.35569	0.110733	3.96471	7.34853e-05	0.000702405	SPART
ENSG00000122068	662.354	0.43882	1.3555	0.130747	3.35626	0.000790041	0.00565593	FYTTD1
ENSG00000128708	840.34	0.438672	1.35536	0.106884	4.1042	4.05712e-05	0.000407718	HAT1
ENSG00000162105	434.154	0.438416	1.35512	0.169114	2.59243	0.00953006	0.0468953	SHANK2
ENSG00000145476	255.107	0.438103	1.35482	0.169495	2.58476	0.0097448	0.0477835	CYP4V2
ENSG00000112304	430.014	0.43773	1.35447	0.136866	3.19824	0.00138271	0.00917119	ACOT13
ENSG00000147853	1045.24	0.437623	1.35437	0.101618	4.30656	1.65811e-05	0.000182392	AK3
ENSG00000172292	921.07	0.437618	1.35437	0.108438	4.03566	5.44492e-05	0.000533108	CERS6
ENSG00000130202	1220.52	0.437148	1.35393	0.0986388	4.4318	9.34476e-06	0.000107776	NECTIN2
ENSG00000136156	1253.6	0.436874	1.35367	0.0962182	4.54046	5.61324e-06	6.80775e-05	ITM2B
ENSG00000100644	8639.93	0.436738	1.35354	0.0862482	5.06373	4.11127e-07	6.10363e-06	HIF1A
ENSG00000146535	868.785	0.436509	1.35333	0.113429	3.84828	0.000118948	0.0010765	GNA12
ENSG00000243943	697.745	0.435757	1.35262	0.122867	3.54657	0.000390283	0.00304502	ZNF512
ENSG00000240972	1754.43	0.435684	1.35255	0.13258	3.28619	0.00101554	0.00703682	MIF
ENSG00000168894	487.705	0.434809	1.35173	0.146503	2.96791	0.00299836	0.0178664	RNF181
ENSG00000165264	666.368	0.434624	1.35156	0.112216	3.87312	0.000107452	0.000984373	NDUFB6
ENSG00000154059	465.197	0.434196	1.35116	0.138718	3.13007	0.00174766	0.0112161	IMPACT
ENSG00000026103	482.968	0.433945	1.35092	0.133011	3.26247	0.00110446	0.00757279	FAS
ENSG00000125148	1889.55	0.433638	1.35064	0.100764	4.30348	1.68135e-05	0.000184658	MT2A
ENSG00000119669	682.062	0.433322	1.35034	0.128177	3.38065	0.000723137	0.00523424	IRF2BPL
ENSG00000174748	8570.35	0.432713	1.34977	0.0930868	4.64849	3.34375e-06	4.2784e-05	RPL15
ENSG00000185414	701.122	0.43262	1.34968	0.133639	3.23724	0.00120693	0.0081922	MRPL30
ENSG00000169564	3200.2	0.432399	1.34948	0.0797884	5.41932	5.98267e-08	1.02066e-06	PCBP1
ENSG00000105640	4015.65	0.432228	1.34932	0.0887951	4.8677	1.12906e-06	1.56728e-05	RPL18A
ENSG00000233276	841.484	0.431447	1.34859	0.113013	3.81767	0.000134716	0.00119949	GPX1
ENSG00000136231	756.201	0.430803	1.34798	0.137877	3.12455	0.00178079	0.0114033	IGF2BP3
ENSG00000078140	932.908	0.430701	1.34789	0.105287	4.09072	4.30035e-05	0.000430302	UBE2K
ENSG00000138814	1167.97	0.430496	1.3477	0.128642	3.34647	0.000818479	0.00581971	PPP3CA
ENSG00000107338	762.046	0.430346	1.34756	0.111212	3.86961	0.000109011	0.000994735	SHB
ENSG00000269378	1496.13	0.430163	1.34739	0.0987449	4.35631	1.32276e-05	0.000148468	ITGB1P1
ENSG00000122218	2784.76	0.429959	1.34719	0.0893867	4.8101	1.50858e-06	2.05325e-05	COPA
ENSG00000148498	2557.23	0.429876	1.34712	0.0865702	4.96564	6.84761e-07	9.81116e-06	PARD3
ENSG00000129083	2803.37	0.429542	1.34681	0.0765343	5.61242	1.99521e-08	3.63814e-07	COPB1
ENSG00000203875	2046.72	0.429465	1.34673	0.0891177	4.81908	1.44224e-06	1.97193e-05	SNHG5
ENSG00000115648	2028.52	0.429301	1.34658	0.0896604	4.78808	1.68382e-06	2.26963e-05	MLPH
ENSG00000151532	470.398	0.429158	1.34645	0.131588	3.26137	0.00110876	0.00759729	VTI1A
ENSG00000177613	691.708	0.428627	1.34595	0.108556	3.94844	7.86634e-05	0.000748142	CSTF2T
ENSG00000166780	432.912	0.427561	1.34496	0.14919	2.86589	0.00415843	0.0235584	BMERB1
ENSG00000078124	988.504	0.427372	1.34478	0.134148	3.18583	0.0014434	0.00953447	ACER3
ENSG00000196396	929.126	0.427348	1.34476	0.108456	3.94029	8.13824e-05	0.000770849	PTPN1
ENSG00000111802	550.054	0.427104	1.34453	0.11837	3.6082	0.000308333	0.00247577	TDP2
ENSG00000151746	590.813	0.426717	1.34417	0.121972	3.49849	0.000467899	0.0035838	BICD1
ENSG00000188042	3029.88	0.425995	1.3435	0.08953	4.75812	1.95403e-06	2.59706e-05	ARL4C
ENSG00000173960	606.018	0.425877	1.34339	0.112791	3.77582	0.000159485	0.00138815	UBXN2A
ENSG00000244509	1067.48	0.425692	1.34322	0.104788	4.06241	4.85688e-05	0.000480251	APOBEC3C
ENSG00000188486	956.017	0.425421	1.34296	0.134823	3.15541	0.00160272	0.0104127	H2AX
ENSG00000106080	394.733	0.424912	1.34249	0.147929	2.87241	0.00407353	0.0231726	FKBP14
ENSG00000122299	645.31	0.424868	1.34245	0.128154	3.31529	0.000915483	0.00642004	ZC3H7A
ENSG00000165288	752.248	0.424572	1.34217	0.123716	3.43183	0.000599514	0.00444707	BRWD3
ENSG00000172915	684.762	0.424244	1.34187	0.119795	3.5414	0.000398006	0.00309489	NBEA
ENSG00000175582	1500.47	0.424163	1.34179	0.101398	4.18314	2.87508e-05	0.000297793	RAB6A
ENSG00000068366	1389.91	0.423803	1.34146	0.0950762	4.45751	8.29164e-06	9.68616e-05	ACSL4
ENSG00000105647	622.366	0.423537	1.34121	0.121111	3.49709	0.000470364	0.00359742	PIK3R2
ENSG00000159792	338.313	0.423424	1.34111	0.154269	2.7447	0.00605658	0.0323012	PSKH1
ENSG00000117335	2892.25	0.423293	1.34099	0.0920284	4.59959	4.23317e-06	5.28716e-05	CD46
ENSG00000134909	403.341	0.423211	1.34091	0.146773	2.88344	0.00393363	0.022498	ARHGAP32
ENSG00000139324	1228.47	0.423048	1.34076	0.107429	3.93792	8.21921e-05	0.000777815	TMTC3
ENSG00000023608	424.691	0.422829	1.34055	0.132784	3.18435	0.0014508	0.00957429	SNAPC1
ENSG00000198612	629.713	0.422692	1.34043	0.123164	3.43195	0.000599265	0.0044468	COPS8
ENSG00000117280	266.393	0.422653	1.34039	0.162187	2.60597	0.00916151	0.0454558	RAB29
ENSG00000175550	975.737	0.422354	1.34011	0.0970885	4.3502	1.36015e-05	0.000152175	DRAP1
ENSG00000152778	493.645	0.421885	1.33968	0.135273	3.11876	0.00181616	0.0115933	IFIT5
ENSG00000163249	352.162	0.421583	1.3394	0.145445	2.89858	0.00374861	0.0216229	CCNYL1
ENSG00000178163	397.867	0.421444	1.33927	0.147482	2.8576	0.0042686	0.0240848	ZNF518B
ENSG00000254470	544.419	0.421409	1.33923	0.119725	3.51981	0.000431854	0.00332965	AP5B1
ENSG00000162236	285.581	0.421311	1.33914	0.159179	2.64677	0.00812639	0.0412787	STX5
ENSG00000136643	466.231	0.420955	1.33881	0.129689	3.24587	0.00117092	0.00797361	RPS6KC1
ENSG00000168268	435.012	0.420481	1.33837	0.143599	2.92817	0.00340968	0.0199315	NT5DC2
ENSG00000065833	1622.33	0.420374	1.33827	0.0973612	4.31767	1.57683e-05	0.00017446	ME1
ENSG00000119812	1163.01	0.4202	1.33811	0.0914717	4.59376	4.3532e-06	5.4135e-05	FAM98A
ENSG00000144029	1056.99	0.419421	1.33739	0.0957568	4.38006	1.18645e-05	0.000134249	MRPS5
ENSG00000185129	422.625	0.419331	1.33731	0.142256	2.94773	0.00320118	0.0188761	PURA
ENSG00000067225	65887	0.419175	1.33716	0.078037	5.37149	7.80878e-08	1.3056e-06	PKM
ENSG00000092108	749.839	0.419049	1.33705	0.108248	3.8712	0.000108301	0.000990417	SCFD1
ENSG00000105974	4331.04	0.418754	1.33677	0.0805244	5.20034	1.9893e-07	3.12393e-06	CAV1
ENSG00000042753	1214.3	0.41806	1.33613	0.107445	3.89092	9.98634e-05	0.00092334	AP2S1
ENSG00000166479	838.895	0.417239	1.33537	0.120452	3.46395	0.000532312	0.00400679	TMX3
ENSG00000151348	1458.06	0.417076	1.33522	0.101273	4.11834	3.81613e-05	0.000385164	EXT2
ENSG00000221823	1294.45	0.416017	1.33424	0.123922	3.35709	0.000787661	0.00564468	PPP3R1
ENSG00000136830	2919.32	0.415861	1.33409	0.084977	4.89381	9.89048e-07	1.38301e-05	NIBAN2
ENSG00000166130	652.618	0.415744	1.33399	0.116629	3.56467	0.000364314	0.00286268	IKBIP
ENSG00000116030	1586.59	0.415046	1.33334	0.0925438	4.48486	7.29612e-06	8.63856e-05	SUMO1
ENSG00000279718	370.739	0.414871	1.33318	0.139427	2.97554	0.00292475	0.0174875	SNX18P12
ENSG00000197601	1176.37	0.414459	1.3328	0.0971518	4.2661	1.98921e-05	0.000214308	FAR1
ENSG00000176014	1113.23	0.413726	1.33212	0.0945503	4.37572	1.2103e-05	0.000136754	TUBB6
ENSG00000110218	283.825	0.413138	1.33158	0.159013	2.59814	0.00937307	0.0462968	PANX1
ENSG00000177732	1068.65	0.41236	1.33086	0.119334	3.45552	0.000549228	0.00411342	SOX12
ENSG00000056277	376.584	0.411616	1.33017	0.145766	2.82382	0.00474552	0.0263674	ZNF280C
ENSG00000148154	362.032	0.411452	1.33002	0.148703	2.76694	0.0056585	0.0305439	UGCG
ENSG00000170242	1507.23	0.411366	1.32994	0.113	3.64042	0.000272195	0.00222139	USP47
ENSG00000118246	743.783	0.411294	1.32988	0.115092	3.57362	0.000352077	0.00278114	FASTKD2
ENSG00000146112	552.214	0.411279	1.32986	0.130002	3.16364	0.00155809	0.0101669	PPP1R18
ENSG00000055211	481.344	0.411208	1.3298	0.143182	2.87192	0.00407988	0.0232013	GINM1
ENSG00000136048	684.953	0.411155	1.32975	0.117877	3.488	0.000486648	0.00370302	DRAM1
ENSG00000164951	328.265	0.410875	1.32949	0.150869	2.72338	0.00646169	0.0342169	PDP1
ENSG00000142676	4718.59	0.410848	1.32947	0.0772061	5.32145	1.02945e-07	1.68619e-06	RPL11
ENSG00000198034	9864.12	0.410652	1.32929	0.0814561	5.04139	4.62166e-07	6.80346e-06	RPS4X
ENSG00000138385	2145.3	0.410426	1.32908	0.0854605	4.80253	1.56674e-06	2.12414e-05	SSB
ENSG00000169679	1278.93	0.410167	1.32884	0.100189	4.09394	4.24095e-05	0.000425172	BUB1
ENSG00000072134	619.436	0.409909	1.3286	0.123235	3.32623	0.000880293	0.00620444	EPN2
ENSG00000167996	39211.4	0.409786	1.32849	0.0740823	5.53149	3.17518e-08	5.62319e-07	FTH1
ENSG00000143748	372.63	0.40969	1.3284	0.140588	2.91413	0.00356687	0.0207519	NVL
ENSG00000079950	350.636	0.409382	1.32812	0.153333	2.66989	0.0075877	0.0389775	STX7
ENSG00000112306	3346.69	0.409125	1.32788	0.0913608	4.47813	7.52993e-06	8.88523e-05	RPS12
ENSG00000120318	347.745	0.40893	1.3277	0.140788	2.90458	0.00367749	0.0212772	ARAP3
ENSG00000186468	9306.03	0.408788	1.32757	0.0813529	5.02487	5.03774e-07	7.35906e-06	RPS23
ENSG00000081307	418.491	0.40867	1.32746	0.135591	3.01399	0.00257834	0.0156623	UBA5
ENSG00000176624	500.058	0.408527	1.32733	0.154916	2.6371	0.00836193	0.042278	MEX3C
ENSG00000138382	397.968	0.408127	1.32696	0.145775	2.79971	0.00511485	0.0281169	METTL5
ENSG00000166794	4386.58	0.407692	1.32656	0.0856696	4.75888	1.94666e-06	2.58891e-05	PPIB
ENSG00000144048	311.236	0.40766	1.32653	0.149622	2.7246	0.00643799	0.0341094	DUSP11
ENSG00000164465	443.548	0.407293	1.32619	0.132991	3.06256	0.00219455	0.0136235	DCBLD1
ENSG00000138443	1142.09	0.406675	1.32563	0.139617	2.91279	0.00358218	0.0208294	ABI2
ENSG00000198918	7456.7	0.406657	1.32561	0.0836912	4.85902	1.17967e-06	1.63213e-05	RPL39
ENSG00000177600	3591.82	0.406569	1.32553	0.0975099	4.16951	3.05254e-05	0.000314617	RPLP2
ENSG00000057935	715.76	0.406556	1.32552	0.116051	3.50327	0.00045959	0.00352145	MTA3
ENSG00000152518	576.428	0.406476	1.32544	0.123833	3.28244	0.00102914	0.0071146	ZFP36L2
ENSG00000091039	1069.14	0.4061	1.3251	0.112671	3.6043	0.000312992	0.00251029	OSBPL8
ENSG00000174307	677.858	0.405069	1.32415	0.133691	3.02988	0.0024465	0.0149482	PHLDA3
ENSG00000198642	784.585	0.404555	1.32368	0.109885	3.6816	0.000231771	0.00193139	KLHL9
ENSG00000128739	599.785	0.404316	1.32346	0.129551	3.12089	0.00180304	0.0115246	SNRPN
ENSG00000135940	840.363	0.40422	1.32337	0.140103	2.88516	0.00391209	0.0224155	COX5B
ENSG00000214517	1173.76	0.404182	1.32334	0.11131	3.63112	0.000282192	0.00229314	PPME1
ENSG00000131711	9553.67	0.403917	1.32309	0.0818336	4.93583	7.98116e-07	1.13268e-05	MAP1B
ENSG00000138069	2086.2	0.403718	1.32291	0.0850236	4.74831	2.05124e-06	2.71935e-05	RAB1A
ENSG00000100473	593.504	0.403566	1.32277	0.118878	3.39479	0.000686807	0.00501678	COCH
ENSG00000172081	306.308	0.403454	1.32267	0.156301	2.58126	0.00984394	0.0481794	MOB3A
ENSG00000137216	379.099	0.403141	1.32238	0.149237	2.70135	0.00690584	0.0361129	TMEM63B
ENSG00000113580	3289.88	0.402819	1.32209	0.0801652	5.02487	5.03775e-07	7.35906e-06	NR3C1
ENSG00000273841	882.691	0.402755	1.32203	0.104501	3.85409	0.000116163	0.00105402	TAF9
ENSG00000204524	362.759	0.402063	1.3214	0.14808	2.71518	0.00662398	0.0348742	ZNF805
ENSG00000108679	2456.19	0.401924	1.32127	0.109469	3.67156	0.000241073	0.00199857	LGALS3BP
ENSG00000065882	603.073	0.401761	1.32112	0.144431	2.78168	0.00540787	0.0294569	TBC1D1
ENSG00000155876	800.584	0.401706	1.32107	0.121583	3.30396	0.000953295	0.00664956	RRAGA
ENSG00000044574	6468.89	0.401419	1.32081	0.0738046	5.43895	5.35968e-08	9.21134e-07	HSPA5
ENSG00000198121	692.029	0.401386	1.32078	0.11537	3.47912	0.000503067	0.00380995	LPAR1
ENSG00000103145	769.904	0.401303	1.3207	0.128595	3.12067	0.00180439	0.0115297	HCFC1R1
ENSG00000115211	622.422	0.401181	1.32059	0.115157	3.48376	0.000494415	0.00375529	EIF2B4
ENSG00000275052	1290.39	0.400965	1.32039	0.0900406	4.45316	8.46164e-06	9.86233e-05	PPP4R3B
ENSG00000182670	2479.45	0.400675	1.32013	0.0879864	4.55383	5.26767e-06	6.42588e-05	TTC3
ENSG00000166206	3090.83	0.400098	1.3196	0.0897539	4.45772	8.2835e-06	9.68616e-05	GABRB3
ENSG00000123352	808.474	0.399412	1.31897	0.141725	2.81822	0.00482911	0.0267782	SPATS2
ENSG00000143870	4973.96	0.399206	1.31878	0.0743552	5.3689	7.92178e-08	1.32133e-06	PDIA6
ENSG00000177697	3612.21	0.399048	1.31864	0.087072	4.58297	4.58413e-06	5.65467e-05	CD151
ENSG00000167526	7875.72	0.398898	1.3185	0.0779603	5.11668	3.10956e-07	4.69642e-06	RPL13
ENSG00000153107	1227.36	0.398648	1.31827	0.0997734	3.99553	6.45492e-05	0.000622658	ANAPC1
ENSG00000163535	800.697	0.398516	1.31815	0.108821	3.66212	0.000250136	0.00206226	SGO2
ENSG00000101160	2050.97	0.398076	1.31775	0.0921242	4.32108	1.5527e-05	0.000172245	CTSZ
ENSG00000110422	1640.28	0.397614	1.31733	0.0932667	4.2632	2.01524e-05	0.000216889	HIPK3
ENSG00000110344	1081.56	0.397568	1.31729	0.0965692	4.11693	3.8396e-05	0.000387346	UBE4A
ENSG00000155252	511.075	0.397376	1.31711	0.130117	3.05398	0.0022583	0.0139572	PI4K2A
ENSG00000164236	422.471	0.397062	1.31682	0.134623	2.94943	0.00318359	0.0187936	ANKRD33B
ENSG00000171204	311.242	0.396972	1.31674	0.148069	2.681	0.00734022	0.0378922	TMEM126B
ENSG00000156587	451.174	0.396774	1.31656	0.148346	2.67465	0.00748077	0.0384943	UBE2L6
ENSG00000111670	947.006	0.396663	1.31646	0.108137	3.66815	0.000244308	0.00202019	GNPTAB
ENSG00000102316	1124.15	0.396662	1.31646	0.0972306	4.0796	4.5113e-05	0.000449262	MAGED2
ENSG00000102753	1023	0.396022	1.31587	0.095553	4.14453	3.40517e-05	0.000346863	KPNA3
ENSG00000135046	9837.92	0.39588	1.31574	0.0710193	5.57425	2.48594e-08	4.47063e-07	ANXA1
ENSG00000197894	1303.95	0.395617	1.31551	0.0942185	4.19894	2.68172e-05	0.000280402	ADH5
ENSG00000169607	792.927	0.395019	1.31496	0.122049	3.23658	0.00120972	0.00820848	CKAP2L
ENSG00000115268	2045.62	0.394778	1.31474	0.120687	3.27108	0.00107137	0.00737486	RPS15
ENSG00000126773	1104.46	0.394732	1.3147	0.110585	3.5695	0.000357667	0.00281892	PCNX4
ENSG00000167658	15313.7	0.39456	1.31454	0.0694012	5.6852	1.30659e-08	2.4574e-07	EEF2
ENSG00000181826	362.348	0.393969	1.314	0.151161	2.60629	0.00915278	0.045434	RELL1
ENSG00000142534	10087.9	0.393334	1.31342	0.0875418	4.49309	7.01957e-06	8.34416e-05	RPS11
ENSG00000143499	417.775	0.392766	1.31291	0.128682	3.05222	0.00227158	0.014031	SMYD2
ENSG00000147010	2110.28	0.392265	1.31245	0.0944744	4.15208	3.29464e-05	0.000336916	SH3KBP1
ENSG00000182774	12056.6	0.391781	1.31201	0.0729876	5.36778	7.97118e-08	1.32851e-06	RPS17
ENSG00000070087	2329.02	0.391615	1.31186	0.0797532	4.91034	9.0918e-07	1.28161e-05	PFN2
ENSG00000136603	1716.21	0.3909	1.31121	0.0938475	4.16527	3.10984e-05	0.00031958	SKIL
ENSG00000125249	438.311	0.390215	1.31059	0.126733	3.07903	0.00207675	0.0129963	RAP2A
ENSG00000130255	2161.02	0.389945	1.31034	0.0818045	4.7668	1.87179e-06	2.49727e-05	RPL36
ENSG00000116260	1119.6	0.387636	1.30825	0.0992108	3.90719	9.33759e-05	0.000870747	QSOX1
ENSG00000116120	1141.01	0.386835	1.30752	0.0919979	4.20483	2.61281e-05	0.00027347	FARSB
ENSG00000168769	436.101	0.386297	1.30703	0.136243	2.83536	0.00457739	0.0255857	TET2
ENSG00000166788	499.973	0.386269	1.30701	0.123174	3.13596	0.00171292	0.0110362	SAAL1
ENSG00000213281	827.859	0.386174	1.30692	0.104302	3.70247	0.000213511	0.00180073	NRAS
ENSG00000168958	1004.34	0.385815	1.3066	0.101092	3.81645	0.000135383	0.00120492	MFF
ENSG00000053254	641.95	0.38538	1.3062	0.142284	2.70852	0.0067584	0.0354792	FOXN3
ENSG00000173457	1419.09	0.385109	1.30596	0.0933858	4.12385	3.72588e-05	0.0003766	PPP1R14B
ENSG00000113369	697.302	0.384918	1.30579	0.141231	2.72544	0.00642157	0.0340439	ARRDC3
ENSG00000167674	465.663	0.384551	1.30545	0.125676	3.05986	0.0022144	0.0137061	HDGFL2
ENSG00000106853	3846.85	0.384066	1.30501	0.0856168	4.48587	7.26164e-06	8.60746e-05	PTGR1
ENSG00000164970	324.03	0.383792	1.30477	0.144851	2.64957	0.00805945	0.0409785	FAM219A
ENSG00000163399	4160.81	0.383781	1.30476	0.0849752	4.51638	6.29047e-06	7.54603e-05	ATP1A1
ENSG00000144567	735.035	0.383757	1.30474	0.135052	2.84155	0.00448948	0.0251818	RETREG2
ENSG00000100129	2328.73	0.383317	1.30434	0.0862002	4.44683	8.71482e-06	0.000101292	EIF3L
ENSG00000135365	653.948	0.383117	1.30416	0.115497	3.31711	0.000909539	0.00638263	PHF21A
ENSG00000155008	531.292	0.383034	1.30408	0.124508	3.07637	0.00209538	0.0130933	APOOL
ENSG00000197535	1919.87	0.383032	1.30408	0.0992823	3.85801	0.000114312	0.00103768	MYO5A
ENSG00000135976	436.467	0.382708	1.30379	0.14363	2.66454	0.00770934	0.0394571	ANKRD36
ENSG00000087842	571.613	0.382399	1.30351	0.132252	2.89145	0.00383472	0.0220165	PIR
ENSG00000167552	1916.64	0.381958	1.30311	0.100241	3.81039	0.000138747	0.00122963	TUBA1A
ENSG00000119013	579.655	0.38185	1.30301	0.122457	3.11824	0.00181933	0.0116074	NDUFB3
ENSG00000171862	1645.42	0.381705	1.30288	0.108606	3.5146	0.000440424	0.00338948	PTEN
ENSG00000122026	4528.03	0.381642	1.30282	0.0803015	4.75262	2.00799e-06	2.66539e-05	RPL21
ENSG00000173482	1357.98	0.381456	1.30266	0.091265	4.17966	2.91951e-05	0.000301798	PTPRM
ENSG00000121621	1029.64	0.38129	1.30251	0.0966824	3.94374	8.02219e-05	0.000761235	KIF18A
ENSG00000146278	551.065	0.381108	1.30234	0.131328	2.90197	0.00370825	0.0214255	PNRC1
ENSG00000046604	1925.16	0.380297	1.30161	0.0907557	4.19033	2.78544e-05	0.000289368	DSG2
ENSG00000134330	613.551	0.379529	1.30092	0.118317	3.20773	0.00133787	0.00891188	IAH1
ENSG00000205542	14777.5	0.379257	1.30067	0.0811114	4.67575	2.92875e-06	3.79848e-05	TMSB4X
ENSG00000131746	4298.67	0.379253	1.30067	0.0896084	4.23234	2.31274e-05	0.0002455	TNS4
ENSG00000107819	672.336	0.379122	1.30055	0.1224	3.0974	0.00195228	0.012354	SFXN3
ENSG00000164930	678.366	0.379069	1.3005	0.109989	3.44644	0.000568033	0.00424059	FZD6
ENSG00000143819	3114.26	0.378862	1.30032	0.102845	3.68383	0.00022976	0.00191769	EPHX1
ENSG00000123091	425.927	0.378525	1.30001	0.134149	2.82168	0.00477733	0.0265121	RNF11
ENSG00000166266	661.952	0.378428	1.29992	0.115617	3.27313	0.00106365	0.00732413	CUL5
ENSG00000163171	2412.84	0.378413	1.29991	0.0984321	3.84441	0.000120844	0.00109035	CDC42EP3
ENSG00000083844	452.696	0.3783	1.29981	0.143339	2.6392	0.00831028	0.0420597	ZNF264
ENSG00000135387	6491.58	0.378295	1.2998	0.0757864	4.99159	5.98831e-07	8.68097e-06	CAPRIN1
ENSG00000134452	697.369	0.37807	1.2996	0.112385	3.36407	0.000768025	0.00552097	FBH1
ENSG00000070614	1790.81	0.377801	1.29936	0.102549	3.68409	0.00022952	0.00191645	NDST1
ENSG00000138029	1153.54	0.377407	1.29901	0.0980972	3.84728	0.000119438	0.00108	HADHB
ENSG00000106868	471.42	0.377367	1.29897	0.128882	2.92801	0.00341134	0.0199357	SUSD1
ENSG00000204628	12159.9	0.377365	1.29897	0.0758713	4.97375	6.56686e-07	9.44121e-06	RACK1
ENSG00000138442	649.829	0.377358	1.29896	0.146357	2.57834	0.00992765	0.0485174	WDR12
ENSG00000149257	1279.34	0.376828	1.29848	0.0965421	3.90325	9.49091e-05	0.000883384	SERPINH1
ENSG00000170144	5847.8	0.376425	1.29812	0.0858857	4.38286	1.17132e-05	0.000132608	HNRNPA3
ENSG00000077097	3536.23	0.376114	1.29784	0.0993782	3.78467	0.00015391	0.00134747	TOP2B
ENSG00000183943	431.794	0.375203	1.29702	0.133698	2.80636	0.00501054	0.027616	PRKX
ENSG00000126456	642.369	0.374936	1.29678	0.134152	2.79486	0.00519229	0.0284529	IRF3
ENSG00000154767	994.869	0.374603	1.29648	0.112153	3.34011	0.000837438	0.00592834	XPC
ENSG00000138698	575.016	0.373841	1.2958	0.123737	3.02125	0.00251732	0.0153317	RAP1GDS1
[truncated: 60,658 more rows]
